# Supplementary material for: Intermittent energy restriction induces changes in breast gene expression and systemic metabolism
Source: Breast Cancer Res. 2016 May 28;18:57. doi: 10.1186/s13058-016-0714-4 (PMC4884347; doi:10.1186/s13058-016-0714-4)
Supplement: Additional file 2: Figure S1. — Changes in gene expression due to CER are also changed in approximately half of the IER participants, but are not clearly correlated with lymphocytes. The heatmap colours show log2 fold change in gene expression of the baseline samples relative to the post-diet samples (green = downregulated, red = upregulated, black = no change). The arrows show subjects predicted to have an energy restriction (orange = CER, blue = IER) or unchanged profiles (grey). Similar results were obtained when considering all probe sets on the array. (XLSX 268 kb) [file 13058_2016_714_MOESM2_ESM.xlsx]

## Sheet: Table S1
Supplementary Table S1. Dietary intake at baseline and after four - five weeks of IER, during restricted and unrestricted days of IER (n=23)
	Baseline a	1 month a	p1	Intake on 2 restricted days a	p2	Intake on 5 non restricted days a	p3	p4
Energy (kJ/day)	8669.8 (1941.0)	4810.0 (1104.9)	<0.001	2940.3 (619.1)	<0.001	5354.5 (1885.1)	<0.001	0.1
Energy (kcal/day)	2071.6 (463.8)	1149.3 (264.0)	<0.001	702.7 (148.0)	<0.001	1279.4 (450.4)	<0.001	0.1
Protein (g/day)	85.0 (12.3)	67.1 (14.6)	<0.001	50.3 (10.8)	<0.001	67.6 (15.7)	0.008	0.99
Fat (g/day)	80.6 (28.5)	36.8 (14.0)	<0.001	13.9 (8.6)	<0.001	41.6 (22.5)	<0.001	0.2
PUFA (g/day)	13.3 (6.9)	7.1 (3.2)	0.001	1.3 (1.6)	<0.001	7.36 (3.3)	0.01	0.32
MUFA (g/day)	26.10 (10.9)	12.08 (5.1)	<0.001	3.5 (2.3)	<0.001	13.1 (6.4)	0.001	0.17
SFA (g/day)	28.4 (10.8)	12.32 (5.3)	<0.001	6.7 (4.8)	<0.001	14.7 (9.4)	0.005	0.25
Carbohydrate (g/day)	238.7 (58.9)	140.8 (36.7)	<0.001	101.2 (27.7)	<0.001	158.9 (61.5)	<0.001	0.021
Fibre (g/day)	19.1 (7.5)	16.04 (4.7)	0.02	10.05 (4.2)	<0.001	17.6 (7.0)	0.03	0.16
Alcohol (g/week)	110.3 (92.7)	24.0 (32.2)	<0.001	0 (0)	<0.001	34.8 (46.1)	0.006	0.16
% Energy from protein	16.9 (3.6)	23.7 (3.9)	<0.001	29.1 (6.6)	<0.001	22.1 (3.8)	<0.001	<0.001
% Energy from fat	34.4 (6.5)	28.3 (6.0)	0.18	17.34 (9.6)	<0.001	28.9 (7.5)	0.037	0.73
% Energy from carbohydrate	46.3 (7.3)	49.2 (7.7)	0.1	57.5 (9.5)	<0.001	49.3 (7.1)	0.41	0.75
% Energy from alcohol	5.2 (4.4)	2.1 (2.6)	0.09	0 (0)	<0.001	2.5 (3.3)	0.31	0.82
Abbreviations: PUFA, polyunsaturated fatty acids; MUFA, mono-saturated fatty acids; SFA, saturated fatty acids
a Mean (SD) for baseline values, after two restricted days of final week and after five non restricted days of final week, and 1 month (average intake of restricted and unrestricted days)
1Paired t-test baseline to average intake with IER (2 restricted and 5 unrestricted days )
2 Paired t-test intake at baseline and during 2 restricted days of final week
3 Paired t-test intake at baseline and during 5 non restricted days of final week
4 Paired t-test intake between restricted and non-restricted days in the final week of the diet

## Sheet: S2aLCMS + serum univariate 
Supplementary Table 2.a LCMS+ changes in identified serum metabolites after four - five weeks of IER, on restricted and unrestricted days of IER.
IDX	Chemical Class	Metabolite id.	Friedman p-values	FDR	TP1 vs. TP2	TP1 vs. TP3	TP2 vs. TP3	TP1 vs. TP2	TP1 vs. TP3	TP2 vs. TP3	TP1 vs. TP2	TP1 vs. TP3	TP2 vs. TP3
449	'cholesterol'	'3alpha,7alpha,12alpha,26-Tetrahydroxy-5beta-cholestane;"5a-Cholestane-3a,7a,12a,25-tetrol";"5alpha-Cholestane-3alpha,7alpha,12alpha,24-tetrol";"5alpha-Cholestane-3alpha,7alpha,12alpha,26-tetrol";"5alpha-Cholestane-3alpha,7alpha,16alpha,26-tetrol";"5alpha-Cholestane-3alpha,7alpha,26,27-tetrol";"5alpha-Cholestane-3beta,7alpha,16alpha,26-tetrol";"5b-Cholestane-3a,7a,12a,23-Tetrol";"5b-Cholestane-3a…	7.32e-05	0.000859221	0.00117045	0.897785	0.000202676	'down'	'not significant'	'up'	0.596013	0.958663	1.60846
489	'cholesterol'	'3alpha,7alpha,12alpha-Trihydroxy-5beta-cholestane;"3alpha,7alpha,12alpha-trihydroxycholestane";"3alpha,7alpha,26-Trihydroxy-5beta-cholestane";"3b,5a,6b-Cholestanetriol";"3beta,5alpha,6beta-Cholestanetriol";"5alpha-Cholestane-3alpha,7alpha,25-triol";"5alpha-Cholestane-3alpha,7alpha,26-triol";"5alpha-Cholestane-3beta,7alpha,26-triol";"5beta-Cholestane-3alpha,24,25-triol";"5-beta-cholestane-3alpha,…	7.32e-05	0.000846858	0.00117045	0.897785	0.000202676	'down'	'not significant'	'up'	0.892782	1.07321	1.2021
492	'cholesterol'	'3alpha,7alpha,12alpha-Trihydroxy-5beta-cholestane;"3alpha,7alpha,12alpha-trihydroxycholestane";"3alpha,7alpha,26-Trihydroxy-5beta-cholestane";"3b,5a,6b-Cholestanetriol";"3beta,5alpha,6beta-Cholestanetriol";"5alpha-Cholestane-3alpha,7alpha,25-triol";"5alpha-Cholestane-3alpha,7alpha,26-triol";"5alpha-Cholestane-3beta,7alpha,26-triol";"5beta-Cholestane-3alpha,24,25-triol";"5-beta-cholestane-3alpha,…	0.00140852	0.00398546	0.0140908	0.825615	0.00201115	'down'	'not significant'	'up'	0.926775	1.10695	1.19441
481	'cholesterol'	'(22E)-3alpha,12alpha-Dihydroxy-5beta-chol-22-en-24-oic Acid;"(22E)-3alpha,7alpha-Dihydroxy-5beta-chol-22-en-24-oic Acid";"(22E)-3alpha,7beta-Dihydroxy-5beta-chol-22-en-24-oic Acid";12alpha-Hydroxy-3-oxo-5alpha-cholan-24-oic Acid;12alpha-Hydroxy-3-oxo-5beta-cholan-24-oic Acid;12alpha-Hydroxy-7-oxo-5alpha-cholan-24-oic Acid;12alpha-Hydroxy-7-oxo-5beta-cholan-24-oic Acid;12beta-Hydroxy-3-oxo-5beta-…	0.000382201	0.00179086	0.000371533	0.55656	0.0140908	'down'	'not significant'	'up'	0.895267	0.98501	1.10024
483	'cholesterol'	'(22E)-3alpha,12alpha-Dihydroxy-5beta-chol-22-en-24-oic Acid;"(22E)-3alpha,7alpha-Dihydroxy-5beta-chol-22-en-24-oic Acid";"(22E)-3alpha,7beta-Dihydroxy-5beta-chol-22-en-24-oic Acid";12alpha-Hydroxy-3-oxo-5alpha-cholan-24-oic Acid;12alpha-Hydroxy-3-oxo-5beta-cholan-24-oic Acid;12alpha-Hydroxy-7-oxo-5alpha-cholan-24-oic Acid;12alpha-Hydroxy-7-oxo-5beta-cholan-24-oic Acid;12beta-Hydroxy-3-oxo-5beta-…	0.000643991	0.00226479	0.00201115	0.988087	0.00338139	'down'	'not significant'	'up'	0.889743	0.999018	1.12282
336	'cholesterol'	'(22E)-3alpha,12alpha-Dihydroxy-5beta-chol-22-en-24-oic Acid;"(22E)-3alpha,7alpha-Dihydroxy-5beta-chol-22-en-24-oic Acid";"(22E)-3alpha,7beta-Dihydroxy-5beta-chol-22-en-24-oic Acid";12alpha-Hydroxy-3-oxo-5alpha-cholan-24-oic Acid;12alpha-Hydroxy-3-oxo-5beta-cholan-24-oic Acid;12alpha-Hydroxy-7-oxo-5alpha-cholan-24-oic Acid;12alpha-Hydroxy-7-oxo-5beta-cholan-24-oic Acid;12beta-Hydroxy-3-oxo-5beta-…	0.00167607	0.00428258	0.0692117	0.380113	0.00117045	'not significant'	'not significant'	'up'	0.903886	0.999135	1.10538
337	'cholesterol'	'(22E)-3alpha,12alpha-Dihydroxy-5beta-chol-22-en-24-oic Acid;"(22E)-3alpha,7alpha-Dihydroxy-5beta-chol-22-en-24-oic Acid";"(22E)-3alpha,7beta-Dihydroxy-5beta-chol-22-en-24-oic Acid";12alpha-Hydroxy-3-oxo-5alpha-cholan-24-oic Acid;12alpha-Hydroxy-3-oxo-5beta-cholan-24-oic Acid;12alpha-Hydroxy-7-oxo-5alpha-cholan-24-oic Acid;12alpha-Hydroxy-7-oxo-5beta-cholan-24-oic Acid;12beta-Hydroxy-3-oxo-5beta-…	0.00237329	0.0054882	0.0480865	0.55656	0.00201115	'down'	'not significant'	'up'	0.902703	0.992333	1.09929
775	'dg'	'1-[Glycerolylphosphonyl]-2-[8-(2-Hexyl-Cyclopropyl)-Octanal-1-Yl]-3-[Hexadecanal-1-Yl]-Glycerol;;"DG(18:1(11Z)/22:6(4Z,7Z,10Z,13Z,16Z,19Z)/0:0)";"DG(18:1(9Z)/22:6(4Z,7Z,10Z,13Z,16Z,19Z)/0:0)";"DG(18:2(9Z,12Z)/22:5(4Z,7Z,10Z,13Z,16Z)/0:0)";"DG(18:2(9Z,12Z)/22:5(7Z,10Z,13Z,16Z,19Z)/0:0)";"DG(18:3(6Z,9Z,12Z)/22:4(7Z,10Z,13Z,16Z)/0:0)";"DG(18:3(9Z,12Z,15Z)/22:4(7Z,10Z,13Z,16Z)/0:0)";"DG(20:2(11Z,14Z…	0.000496119	0.00217262	0.000666589	0.741342	0.00895135	'down'	'not significant'	'up'	0.838983	0.920839	1.09757
657	'dg'	'DG(14:0/16:0/0:0);DG(15:0/15:0/0:0);DG(16:0/14:0/0:0);;'	0.00308067	0.00659279	0.741342	0.0326632	0.00338139	'not significant'	'up'	'up'	0.97851	1.41841	1.44956
676	'dg'	'DG(14:0/18:0/0:0);DG(16:0/16:0/0:0);DG(16:0/16:0/0:0)[rac];DG(18:0/14:0/0:0);;'	6.16e-05	0.000772833	0.000108218	0.741342	0.00201115	'down'	'not significant'	'up'	0.534848	0.742499	1.38824
589	'dg'	'DG(15:0/16:0/0:0);DG(16:0/15:0/0:0);;"DG(15:0/18:3(6Z,9Z,12Z)/0:0)";"DG(15:0/18:3(9Z,12Z,15Z)/0:0)";"DG(16:1(9Z)/17:2(9Z,12Z)/0:0)[iso2]";"DG(18:3(6Z,9Z,12Z)/15:0/0:0)";"DG(18:3(9Z,12Z,15Z)/15:0/0:0)";;'	0.00190959	0.00467842	0.179976	0.00117045	0.179976	'not significant'	'up'	'not significant'	1.45134	1.54695	1.06588
689	'dg'	'DG(15:0/18:0/0:0);DG(16:0/17:0/0:0)[iso2];DG(18:0/15:0/0:0);;"DG(15:0/20:3(5Z,8Z,11Z)/0:0)";"DG(15:0/20:3(8Z,11Z,14Z)/0:0)";"DG(17:0/18:3(9Z,12Z,15Z)/0:0)[iso2]";"DG(17:1(9Z)/18:2(9Z,12Z)/0:0)[iso2]";"DG(17:2(9Z,12Z)/18:1(9Z)/0:0)[iso2]";"DG(20:3(5Z,8Z,11Z)/15:0/0:0)";"DG(20:3(8Z,11Z,14Z)/15:0/0:0)";;'	0.00455603	0.00788197	0.0973798	0.465404	0.00338139	'not significant'	'not significant'	'up'	0.935155	1.00181	1.07127
626	'dg'	'DG(15:0/18:1(11Z)/0:0);DG(15:0/18:1(9Z)/0:0);DG(16:0/17:1(9Z)/0:0)[iso2];DG(16:1(9Z)/17:0/0:0)[iso2];DG(18:1(11Z)/15:0/0:0);DG(18:1(9Z)/15:0/0:0);;'	0.00140852	0.00407881	0.825615	0.00201115	0.0140908	'not significant'	'up'	'up'	1.09975	1.41118	1.28319
590	'dg'	'DG(15:0/18:2(9Z,12Z)/0:0);"DG(16:0/17:2(9Z,12Z)/0:0)[iso2]";DG(16:1(9Z)/17:1(9Z)/0:0)[iso2];"DG(18:2(9Z,12Z)/15:0/0:0)";;'	0.000118159	0.000999488	0.465404	0.000108218	0.00895135	'not significant'	'up'	'up'	1.47035	1.89908	1.29158
619	'dg'	'DG(15:0/18:2(9Z,12Z)/0:0);"DG(16:0/17:2(9Z,12Z)/0:0)[iso2]";DG(16:1(9Z)/17:1(9Z)/0:0)[iso2];"DG(18:2(9Z,12Z)/15:0/0:0)";;'	0.00167607	0.00441597	0.380113	0.00117045	0.0692117	'not significant'	'up'	'not significant'	1.24482	1.36889	1.09967
623	'dg'	'DG(15:0/18:2(9Z,12Z)/0:0);"DG(16:0/17:2(9Z,12Z)/0:0)[iso2]";DG(16:1(9Z)/17:1(9Z)/0:0)[iso2];"DG(18:2(9Z,12Z)/15:0/0:0)";;'	0.00455603	0.00789897	0.0973798	0.00338139	0.465404	'not significant'	'up'	'not significant'	1.4748	1.57439	1.06753
683	'dg'	'DG(18:4(6Z,9Z,12Z,15Z)/18:4(6Z,9Z,12Z,15Z)/0:0);;'	0.00113331	0.00334823	0.0216942	0.65001	0.00117045	'down'	'not significant'	'up'	0.793429	0.965156	1.21644
861	'dg'	'DG(20:0/24:0/0:0);DG(22:0/22:0/0:0);DG(24:0/20:0/0:0);;'	0.000199093	0.00125482	0.000371533	0.825615	0.00338139	'down'	'not significant'	'up'	0.825975	0.952941	1.15372
774	'dg'	'DG(22:6(4Z,7Z,10Z,13Z,16Z,19Z)/22:6(4Z,7Z,10Z,13Z,16Z,19Z)/0:0);;'	0.00167607	0.0043588	0.00556235	0.00556235	1	'up'	'up'	'not significant'	1.15139	1.18694	1.03087
250	'drug'	'Pranolium chloride (USAN/INN);;'	0.000226831	0.00139144	0.00201115	0.953198	0.000666589	'down'	'not significant'	'up'	0.859181	0.964773	1.1229
252	'drug'	'Pranolium chloride (USAN/INN);;'	0.000236911	0.0013407	0.00117045	1	0.00117045	'down'	'not significant'	'up'	0.870562	0.966607	1.11032
168	'drug'	'(-)-Sparteine;Sparteine (INN);;[6]-Gingerdione;Trichodermin;;'	0.00113331	0.00338557	0.0216942	0.65001	0.00117045	'down'	'not significant'	'up'	0.768927	1.04333	1.35686
809	'drug'	'Auranofin (JAN/USAN/INN);;'	0.000382201	0.00178048	0.000371533	0.55656	0.0140908	'down'	'not significant'	'up'	0.923627	0.958796	1.03808
471	'drug'	'Azotomycin (USAN/INN);;Dalvastatin (USAN/INN);;Buclizine;;Usambarensine;;'	0.00366585	0.00731885	0.00556235	0.897785	0.0216942	'up'	'not significant'	'down'	1.41158	0.989887	0.70126
136	'drug'	'Budralazine (JAN/INN);Imiquimod (JAN/USAN/INN);Simtrazene (USAN/INN);;'	0.00160476	0.00438628	0.00338139	0.953198	0.00895135	'down'	'not significant'	'up'	0.957927	1.09221	1.14018
116	'drug'	'Chlorobutanol (JP15/NF/INN);;'	7.32e-05	0.000898574	0.000202676	0.897785	0.00117045	'down'	'not significant'	'up'	0.613323	1.00847	1.64428
756	'drug'	'cimicifoetiside B;;Quadrigemine A;;'	0.00308067	0.00640515	0.00338139	0.0326632	0.741342	'up'	'up'	'not significant'	1.33674	1.24011	0.927711
459	'drug'	'Cipemastat (USAN/INN);;'	0.00167607	0.00426225	0.380113	0.00117045	0.0692117	'not significant'	'down'	'not significant'	0.994534	0.930697	0.935813
145	'drug'	'Clopirac (USAN/INN);;Gemcitabine;;'	0.000590357	0.00231983	0.00556235	0.897785	0.00117045	'down'	'not significant'	'up'	0.695279	0.992217	1.42708
699	'drug'	'Colesevelam;;'	0.00113331	0.00350951	0.0216942	0.65001	0.00117045	'up'	'not significant'	'down'	1.25021	1.02375	0.81886
249	'drug'	'Cyamemazine (INN);Metiapine (USAN/INN);;'	0.00366585	0.00735539	0.897785	0.00556235	0.0216942	'not significant'	'up'	'up'	0.981858	1.19403	1.21609
246	'drug'	'Dalcotidine (JAN/INN);;'	0.000590357	0.00227532	0.00556235	0.897785	0.00117045	'down'	'not significant'	'up'	0.792359	0.977795	1.23403
457	'drug'	'Dibromsalan (USAN);Metabromsalan (USAN);;Fluorosalan (USAN);;'	0.00308067	0.00666377	0.00201115	0.133916	0.303254	'up'	'not significant'	'not significant'	1.37311	1.14859	0.83649
198	'drug'	'Disulfamide (BAN);;'	0.00113331	0.00353677	0.00117045	0.65001	0.0216942	'up'	'not significant'	'down'	1.19155	1.09813	0.921596
244	'drug'	'Hetaflur (USAN/INN);;'	0.000835938	0.00286461	0.000666589	0.0326632	0.465404	'down'	'down'	'not significant'	0.589441	0.837643	1.42108
632	'drug'	'Isepamicin (USAN/INN);;'	0.00167607	0.00440874	0.00556235	1	0.00556235	'down'	'not significant'	'up'	0.655497	0.858339	1.30945
610	'drug'	'Nabazenil (USAN/INN);;'	0.00237329	0.00541804	0.00201115	0.55656	0.0480865	'down'	'not significant'	'up'	0.858435	0.969131	1.12895
266	'drug'	'Niclosamide (USAN/INN);;Pralidoxime mesylate (USAN);;'	0.000590357	0.00233697	0.00556235	0.897785	0.00117045	'up'	'not significant'	'down'	1.2692	0.988081	0.778507
399	'drug'	'Spectinomycin;;'	0.000236911	0.00133599	0.00117045	1	0.00117045	'down'	'not significant'	'up'	0.754502	0.987882	1.30932
207	'drug'	'Sulfacytine (USAN);;5''-ethylthioadenosine;;Piroctone (USAN/INN);;Nefopam (USAN);;Clofedanol (INN);;'	0.00160476	0.00437883	0.00895135	0.953198	0.00338139	'down'	'not significant'	'up'	0.66453	0.895897	1.34817
485	'drug'	'Tobramycin;;'	0.000496119	0.00218452	0.000666589	0.741342	0.00895135	'down'	'not significant'	'up'	0.843722	0.967819	1.14708
177	'drug'	'Tolycaine (JAN);;'	0.000643991	0.00231545	0.00338139	0.988087	0.00201115	'down'	'not significant'	'up'	0.919686	1.00342	1.09105
505	'drug'	'Transcainide (USAN/INN);;N-Acetyl-O-demethylpuromycin;;Butorphanol tartrate (JAN/USP);;'	2.47e-05	0.000508946	0.000371533	0.953198	0.000108218	'down'	'not significant'	'up'	0.668201	0.946246	1.41611
190	'fa'	'10E,12E-octadecadienoic acid;"10E,12Z-Octadecadienoic acid";"10E,14E-octadecadienoic acid";10-octadecynoic acid;"10Z,12Z-octadecadienoic acid";"10Z,13Z-octadecadienoic acid";"10Z,14Z-octadecadienoic acid";11-octadecynoic acid;"11Z,14Z-octadecadienoic acid";"11Z,15Z-octadecadienoic acid";"12E,16E-octadecadienoic acid";12-octadecynoic acid;"12Z,15Z-octadecadienoic acid";"13E,17-octadecadienoic aci…	0.000590357	0.00230293	0.00556235	0.897785	0.00117045	'down'	'not significant'	'up'	0.81454	1.0981	1.34812
134	'fa'	'10-hexadecenoic acid;11-hexadecenoic acid;11Z-hexadecenoic acid;13-hexadecenoic acid;13Z-hexadecenoic acid;14-methyl-4-pentadecenoic acid;"2,4-dimethyl-2E-tetradecenoic acid";2-hexyl-2-decenoic acid;2Z-hexadecenoic acid;3E-hexadecenoic acid;6-isopentyl-9-methyl-5-decenoic acid;7-palmitoleic acid;cis-10-palmitoleic acid;Hexadecenoate (n-C16:1);Hypogeic acid;Palmitoleic acid;Sapienic acid;Trans-He…	0.000236911	0.00135501	0.00117045	1	0.00117045	'down'	'not significant'	'up'	0.579875	0.94911	1.63675
91	'fa'	'10-hexadecenoic acid;11-hexadecenoic acid;11Z-hexadecenoic acid;13-hexadecenoic acid;13Z-hexadecenoic acid;14-methyl-4-pentadecenoic acid;"2,4-dimethyl-2E-tetradecenoic acid";2-hexyl-2-decenoic acid;2Z-hexadecenoic acid;3E-hexadecenoic acid;6-isopentyl-9-methyl-5-decenoic acid;7-palmitoleic acid;cis-10-palmitoleic acid;Hexadecenoate (n-C16:1);Hypogeic acid;Palmitoleic acid;Sapienic acid;Trans-He…	0.00399889	0.00738727	0.00895135	0.988087	0.0140908	'down'	'not significant'	'up'	0.526851	0.986517	1.87248
70	'fa'	'10-hydroxy-11-dodecenoic acid;11-oxo-dodecanoic acid;12-hydroxy-10-dodecenoic acid;12-hydroxy-3Z-dodecenoic acid;12-oxo-dodecanoic acid;2-oxo-dodecanoic acid;3-Oxododecanoic acid;3R-hydroxy-5Z-dodecenoic acid;4(R)-hydroxy-dodec-6Z-enoate;4-keto lauric acid;9-keto lauric acid;;'	2.47e-05	0.000522339	0.000371533	0.953198	0.000108218	'down'	'not significant'	'up'	0.62522	0.966523	1.54589
68	'fa'	'10-hydroxy-11-dodecenoic acid;11-oxo-dodecanoic acid;12-hydroxy-10-dodecenoic acid;12-hydroxy-3Z-dodecenoic acid;12-oxo-dodecanoic acid;2-oxo-dodecanoic acid;3-Oxododecanoic acid;3R-hydroxy-5Z-dodecenoic acid;4(R)-hydroxy-dodec-6Z-enoate;4-keto lauric acid;9-keto lauric acid;;'	4.95e-05	0.000692128	0.0216942	0.179976	2.89e-05	'down'	'not significant'	'up'	0.67791	1.11053	1.63817
54	'fa'	'10-hydroxy-11-dodecenoic acid;11-oxo-dodecanoic acid;12-hydroxy-10-dodecenoic acid;12-hydroxy-3Z-dodecenoic acid;12-oxo-dodecanoic acid;2-oxo-dodecanoic acid;3-Oxododecanoic acid;3R-hydroxy-5Z-dodecenoic acid;4(R)-hydroxy-dodec-6Z-enoate;4-keto lauric acid;9-keto lauric acid;;'	0.00167607	0.0043031	0.0692117	0.380113	0.00117045	'not significant'	'not significant'	'up'	0.796766	1.00174	1.25726
77	'fa'	'10-keto myristic acid;12-hydroxy-13-tetradecenoic acid;12-methyl-10-oxo-tridecanoic acid;13-keto myristic acid;14-hydroxy-12-tetradecenoic acid;14-hydroxy-12Z-tetradecenoic acid;14-hydroxy-5Z-tetradecenoic acid;2-oxo-tetradecanoic acid;3-Oxo-tetradecanoic acid;4-keto myristic acid;6-oxo-tetradecanoic acid;;'	0.00308067	0.00648061	0.00338139	0.0326632	0.741342	'up'	'up'	'not significant'	1.43799	1.35384	0.941482
180	'fa'	'10-keto tridecanoic acid;12-keto tridecanoic acid;2-keto tridecanoic acid;3-oxo-tridecanoic acid;;3-Hydroxytetradecanedioic acid;;'	1.29e-05	0.000422021	0.0140908	0.133916	7.11e-06	'down'	'not significant'	'up'	0.760307	1.08685	1.42949
119	'fa'	'10-methyl-1-dodecanol;1-Tridecanol;;'	0.0010851	0.00343973	0.000666589	0.23635	0.0973798	'down'	'not significant'	'not significant'	0.783699	0.940379	1.19992
211	'fa'	'10-oxo-nonadecanoic acid;18-oxo-nonadecanoic acid;2-oxo-nonadecanoic acid;3-oxo-nonadecanoic acid;;'	4.53e-06	0.000269768	7.11e-06	0.55656	0.000666589	'down'	'not significant'	'up'	0.738932	0.94713	1.28176
317	'fa'	'10-oxo-nonadecanoic acid;18-oxo-nonadecanoic acid;2-oxo-nonadecanoic acid;3-oxo-nonadecanoic acid;;"11,13-dimethoxy-12-hydroxy-9-octadecenoic acid";"13,14-Dihydro PGF-1a";"9,10-dimethoxy-13-hydroxy-11-octadecenoic acid";"9,12-dimethoxy-13-hydroxy-10-octadecenoic acid";"9,13-dihydroxy-10-ethoxy-11-octadecenoic acid";"9,13-dihydroxy-12-ethoxy-10-octadecenoic acid";;'	0.0010851	0.0035446	0.000666589	0.0973798	0.23635	'down'	'not significant'	'not significant'	0.862928	0.935167	1.08371
315	'fa'	'10-oxo-nonadecanoic acid;18-oxo-nonadecanoic acid;2-oxo-nonadecanoic acid;3-oxo-nonadecanoic acid;;"11,13-dimethoxy-12-hydroxy-9-octadecenoic acid";"13,14-Dihydro PGF-1a";"9,10-dimethoxy-13-hydroxy-11-octadecenoic acid";"9,12-dimethoxy-13-hydroxy-10-octadecenoic acid";"9,13-dihydroxy-10-ethoxy-11-octadecenoic acid";"9,13-dihydroxy-12-ethoxy-10-octadecenoic acid";;'	0.00190959	0.00472888	0.00117045	0.179976	0.179976	'down'	'not significant'	'not significant'	0.856497	0.951107	1.11046
58	'fa'	'10-tetradecynoic acid;"10Z,12E-tetradecadienoic acid";11-tetradecynoic acid;12-tetradecynoic acid;13-tetradecynoic acid;"2E,4E-tetradecadienoic acid";"3,4-tetradecadienoic acid";3-tetradecynoic acid;"3Z,5E-tetradecadienoic acid";"3Z,5Z-tetradecadienoic acid";4-tetradecynoic acid;"5,8-Tetradecadienoic acid";5-tetradecynoic acid;"5Z,8Z-tetradecadienoic acid";6-tetradecynoic acid;7-tetradecynoic ac…	4.74e-05	0.000705631	0.00338139	5.66e-05	0.55656	'up'	'up'	'not significant'	1.4803	1.59003	1.07413
201	'fa'	'10Z-pentadecenoic acid;14-pentadecenoic acid;"2,5-dimethyl-2E-tridecenoic acid";2-pentadecenoic acid;6-pentadecenoic acid;;10-hydroxy-16-oxo-hexadecanoic acid;"2,3-Dihydroxycyclopentaneundecanoic acid";9-hydroxy-16-oxo-hexadecanoic acid;Hexadecanedioic acid;;'	0.000199093	0.00131138	0.000371533	0.825615	0.00338139	'down'	'not significant'	'up'	0.670021	0.921613	1.3755
297	'fa'	'11Z-Eicosenal;;'	0.00237329	0.00550404	0.0480865	0.55656	0.00201115	'down'	'not significant'	'up'	0.925338	1.03288	1.11622
295	'fa'	'11Z-Eicosenal;;'	0.00308067	0.00627526	0.0326632	0.741342	0.00338139	'down'	'not significant'	'up'	0.922685	1.03108	1.11747
229	'fa'	'11Z-heptadecen-1-ol;14-methyl-8-hexadecen-1-ol;2-heptadecanone;heptadecanal;;(R)-2-Hydroxystearate;(S)-2-Hydroxystearate;14-hydroxy stearic acid;15-hydroxy stearic acid;16-hydroxy stearic acid;17-hydroxy stearic acid;18-hydroxy stearic acid;3-hydroxy-16-methyl-heptadecanoic acid;DL-10-hydroxy stearic acid;DL-11-hydroxy stearic acid;DL-12-hydroxy stearic acid;DL-13-hydroxy stearic acid;DL-3-hydro…	0.00455603	0.00815406	0.465404	0.0973798	0.00338139	'not significant'	'not significant'	'up'	0.998596	1.29656	1.29838
345	'fa'	14R-hydroxy-11E-eicosenoic acid;14R-hydroxy-11Z-eicosenoic acid;19-oxo-eicosanoic acid;2-oxo-eicosanoic acid;2-Oxophytanate;3-oxo-eicosanoic acid;Lesquerolic acid;;'	0.00617679	0.00997709	0.0692117	0.65001	0.00556235	'not significant'	'not significant'	'up'	0.925607	1.01341	1.09486
154	'fa'	'1-tetradecanol;;'	0.00366585	0.00721135	0.00556235	0.897785	0.0216942	'down'	'not significant'	'up'	0.896395	0.964373	1.07584
174	'fa'	'2,4-dimethyl-2E-dodecenoic acid;3E-tetradecenoic acid;4Z-tetradecenoic acid;5-methyl-2E-tridecenoic acid;5-Tetradecenoic acid;5Z-Tetradecenoic acid;7Z-tetradecenoic acid;8Z-tetradecenoic acid;9E-tetradecenoic acid;tetradecenoate (n-C14:1);trans-Tetra-dec-2-enoic acid;Tsuzuic acid;;3-methyl-tetradecanedioic acid;5-methyl-tetradecanedioic acid;Pentadecanedioic acid;;'	0.000226831	0.00140215	0.000666589	0.953198	0.00201115	'down'	'not significant'	'up'	0.803712	0.97642	1.21489
470	'fa'	'2,5-Dichloro-4-oxohex-2-enedioate;;'	0.00237329	0.00546461	0.00201115	0.55656	0.0480865	'down'	'not significant'	'up'	0.967746	0.982993	1.01576
278	'fa'	'2,5-Dichloro-4-oxohex-2-enedioate;;'	0.00308067	0.00645526	0.00338139	0.741342	0.0326632	'down'	'not significant'	'up'	0.904694	0.935126	1.03364
441	'fa'	'23-methyl-5Z,9Z-tetracosadienoic acid;;'	0.000269918	0.00143645	0.0216942	0.380113	0.000202676	'down'	'not significant'	'up'	0.87854	1.04449	1.18889
442	'fa'	'23-methyl-5Z,9Z-tetracosadienoic acid;;'	0.00617679	0.0099471	0.0692117	0.65001	0.00556235	'not significant'	'not significant'	'up'	0.868469	0.996791	1.14776
118	'fa'	'2-tridecanone;tridecanal;;10-hydroxy-tetradecanoic acid;11-hydroxy-tetradecanoic acid;11S-hydroxy-tetradecanoic acid;2-Hydroxymyristic acid;3-hydroxy-tetradecanoic acid;5-hydroxy-tetradecanoic acid;6-hydroxy-tetradecanoic acid;omega-hydroxy myristic acid;;'	0.0010851	0.00350189	0.0973798	0.23635	0.000666589	'not significant'	'not significant'	'up'	0.773022	1.21993	1.57813
126	'fa'	'3-methyl-tetradecanedioic acid;5-methyl-tetradecanedioic acid;Pentadecanedioic acid;;'	0.00366585	0.00722018	0.0216942	0.897785	0.00556235	'down'	'not significant'	'up'	0.917727	0.972344	1.05951
182	'fa'	'3S,7S-dimethyl-2S-tridecanol;;'	1.74e-05	0.000475177	0.00117045	0.65001	2.89e-05	'down'	'not significant'	'up'	0.890165	1.01694	1.14241
113	'fa'	'9,12-octadecadienal;;'	0.00399889	0.00737879	0.0140908	0.988087	0.00895135	'down'	'not significant'	'up'	0.662785	0.917443	1.38423
76	'fa'	'Dimethyl adipate;Ethyladipic acid;Suberic acid;;'	7.99e-05	0.000867617	0.000666589	0.988087	0.000371533	'down'	'not significant'	'up'	0.484206	1.12198	2.31716
251	'fa'	iso-1,2-heptadecanediol;;'	0.00399889	0.00735346	0.0140908	0.988087	0.00895135	'down'	'not significant'	'up'	0.978039	1.00087	1.02334
698	'pa'	'PA(14:0/14:0);PA(14:0/14:0)[U];;'	0.000160193	0.00117561	0.00556235	0.65001	0.000202676	'down'	'not significant'	'up'	0.852766	0.97872	1.1477
832	'PC'	'(Z,Z)-4-Hydroxy-N,N,N-Trimethyl-10-Oxo-7-[(1-Oxo-9-Octadecenyl)Oxy]-3,5,9-Trioxa-4-Phosphaheptacos-18-En-1-Aminium-4-Oxide;"PC(14:0/22:2(13Z,16Z))";PC(14:1(9Z)/22:1(13Z));"PC(16:0/20:2(11E,14E))[U]";"PC(16:0/20:2(11Z,14Z))";PC(16:1(9Z)/20:1(11Z));"PC(18:0/18:2(10Z,12Z))";"PC(18:0/18:2(2E,4E))";"PC(18:0/18:2(6Z,9Z))";"PC(18:0/18:2(9Z,12Z))";PC(18:1(10E)/18:1(10E))[U];PC(18:1(10Z)/18:1(10Z));PC(18…	7.32e-05	0.000828966	0.000202676	0.897785	0.00117045	'up'	'not significant'	'down'	1.09708	1.03628	0.944573
836	'PC'	'(Z,Z)-4-Hydroxy-N,N,N-Trimethyl-10-Oxo-7-[(1-Oxo-9-Octadecenyl)Oxy]-3,5,9-Trioxa-4-Phosphaheptacos-18-En-1-Aminium-4-Oxide;"PC(14:0/22:2(13Z,16Z))";PC(14:1(9Z)/22:1(13Z));"PC(16:0/20:2(11E,14E))[U]";"PC(16:0/20:2(11Z,14Z))";PC(16:1(9Z)/20:1(11Z));"PC(18:0/18:2(10Z,12Z))";"PC(18:0/18:2(2E,4E))";"PC(18:0/18:2(6Z,9Z))";"PC(18:0/18:2(9Z,12Z))";PC(18:1(10E)/18:1(10E))[U];PC(18:1(10Z)/18:1(10Z));PC(18…	0.000496119	0.00222724	0.000666589	0.741342	0.00895135	'up'	'not significant'	'down'	1.09664	1.03215	0.941187
833	'PC'	'(Z,Z)-4-Hydroxy-N,N,N-Trimethyl-10-Oxo-7-[(1-Oxo-9-Octadecenyl)Oxy]-3,5,9-Trioxa-4-Phosphaheptacos-18-En-1-Aminium-4-Oxide;"PC(14:0/22:2(13Z,16Z))";PC(14:1(9Z)/22:1(13Z));"PC(16:0/20:2(11E,14E))[U]";"PC(16:0/20:2(11Z,14Z))";PC(16:1(9Z)/20:1(11Z));"PC(18:0/18:2(10Z,12Z))";"PC(18:0/18:2(2E,4E))";"PC(18:0/18:2(6Z,9Z))";"PC(18:0/18:2(9Z,12Z))";PC(18:1(10E)/18:1(10E))[U];PC(18:1(10Z)/18:1(10Z));PC(18…	0.00237329	0.00538743	0.0480865	0.55656	0.00201115	'down'	'not significant'	'up'	0.927665	1.10476	1.1909
837	'PC'	'(Z,Z)-4-Hydroxy-N,N,N-Trimethyl-10-Oxo-7-[(1-Oxo-9-Octadecenyl)Oxy]-3,5,9-Trioxa-4-Phosphaheptacos-18-En-1-Aminium-4-Oxide;"PC(14:0/22:2(13Z,16Z))";PC(14:1(9Z)/22:1(13Z));"PC(16:0/20:2(11E,14E))[U]";"PC(16:0/20:2(11Z,14Z))";PC(16:1(9Z)/20:1(11Z));"PC(18:0/18:2(10Z,12Z))";"PC(18:0/18:2(2E,4E))";"PC(18:0/18:2(6Z,9Z))";"PC(18:0/18:2(9Z,12Z))";PC(18:1(10E)/18:1(10E))[U];PC(18:1(10Z)/18:1(10Z));PC(18…	0.00455603	0.00784818	0.0973798	0.465404	0.00338139	'not significant'	'not significant'	'up'	0.906169	1.08822	1.2009
778	'pc'	'1,2-dihexadecanoyl-sn-glycero-3-phosphosulfocholine;;'	0.00035037	0.00176522	0.0692117	0.000202676	0.179976	'not significant'	'up'	'not significant'	1.12663	1.17639	1.04417
948	'pc'	'1,2-diphytanyl-sn-glycero-3-phosphocholine;PC(O-20:0/O-20:0);;PC(24:0/dm18:0);;'	0.00113331	0.00339188	0.00117045	0.65001	0.0216942	'down'	'not significant'	'up'	0.652469	0.780161	1.19571
639	'pc'	'1-18:0-lysoPC;LysoPC(0:18);LysoPC(18:0);PC(0:0/18:0)[U];PC(18:0/0:0)[U];PC(O-16:0/2:0);;'	0.00455603	0.00777319	0.00338139	0.465404	0.0973798	'down'	'not significant'	'not significant'	0.743565	0.961521	1.29312
640	'pc'	'1-18:0-lysoPC;LysoPC(0:18);LysoPC(18:0);PC(0:0/18:0)[U];PC(18:0/0:0)[U];PC(O-16:0/2:0);;'	0.00617679	0.00979014	0.00556235	0.65001	0.0692117	'down'	'not significant'	'not significant'	0.706284	0.949557	1.34444
763	'pc'	'1-Hexadecylthio-2-hexadecanoylamino-1,2-dideoxy-sn-glycero-3- phosphocholine;;'	5.15e-07	7.53e-05	3.41e-06	0.897785	2.89e-05	'down'	'not significant'	'up'	0.841661	0.957641	1.1378
767	'pc'	'1-Hexadecylthio-2-hexadecanoylamino-1,2-dideoxy-sn-glycero-3- phosphocholine;;'	0.000269918	0.00140846	0.000202676	0.380113	0.0216942	'down'	'not significant'	'up'	0.792845	0.942779	1.18911
607	'pc'	'1-octadecyl-sn-glycero-3-phosphocholine;PC(O-10:0/O-8:0)[U];PC(O-16:0/O-2:0);PC(O-17:0/O-1:0)[U];PC(O-18:0/0:0)[U];PC(O-2:0/O-16:0)[U];PC(O-9:0/O-9:0)[U];;2-acetyl-1-(9Z-octadecenyl)-sn-glycero-3-phosphocholine;LysoPC(20:1(11Z));PC(2:0/O-18:1(9Z));PC(2:0/O-18:1(9Z))[S];PC(20:1(9Z)/0:0);PC(O-18:1(10E)/2:0);PC(O-18:1(9E)/2:0)[U];PC(O-18:1(9Z)/2:0)[U];PC(P-18:0/2:0);;"LysoPC(22:4(7Z,10Z,13Z,16Z))";…	0.00308067	0.0062594	0.0326632	0.741342	0.00338139	'down'	'not significant'	'up'	0.87803	1.02085	1.16266
579	'pc'	'1-O-Hexadecyl-lyso-sn-glycero-3-phosphocholine;PC(O-15:0/O-1:0)[U];PC(O-16:0/0:0);PC(O-8:0/O-8:0);;1-18:1-lysoPC;1-Oleoylglycerophosphocholine;LysoPC(18:1(11Z));LysoPC(18:1(9Z));PC(0:0/18:1(6Z));PC(0:0/18:1(9E));PC(0:0/18:1(9Z));PC(18:1(6Z)/0:0);PC(18:1(9)/0:0)[U];PC(18:1(9E)/0:0);PC(18:1(9Z)/0:0)[U];PC(O-16:1(11Z)/2:0);PC(O-16:1(9E)/2:0)[U];PC(O-16:1(9Z)/2:0)[U];PC(P-16:0/2:0);;"LysoPC(20:4(5Z,…	7.99e-05	0.000828435	0.000666589	0.988087	0.000371533	'down'	'not significant'	'up'	0.865377	1.02864	1.18866
578	'pc'	'1-O-Hexadecyl-lyso-sn-glycero-3-phosphocholine;PC(O-15:0/O-1:0)[U];PC(O-16:0/0:0);PC(O-8:0/O-8:0);;1-18:1-lysoPC;1-Oleoylglycerophosphocholine;LysoPC(18:1(11Z));LysoPC(18:1(9Z));PC(0:0/18:1(6Z));PC(0:0/18:1(9E));PC(0:0/18:1(9Z));PC(18:1(6Z)/0:0);PC(18:1(9)/0:0)[U];PC(18:1(9E)/0:0);PC(18:1(9Z)/0:0)[U];PC(O-16:1(11Z)/2:0);PC(O-16:1(9E)/2:0)[U];PC(O-16:1(9Z)/2:0)[U];PC(P-16:0/2:0);;"LysoPC(20:4(5Z,…	0.000496119	0.00210383	0.00895135	0.741342	0.000666589	'down'	'not significant'	'up'	0.872297	1.0117	1.15981
798	'pc'	'2-(9Z,12Z-octadecadienoyl)-1-hexadecyl-sn-glycero-3-phosphochline;PC(16:0/dm18:1(11Z));PC(16:0/dm18:1(9Z));PC(16:1(9Z)/dm18:0);PC(18:1(11Z)/dm16:0);PC(18:1(9Z)/dm16:0);"PC(O-16:0/18:2(9Z,12Z))[U]";PC(O-16:1(1E)/18:1(9Z))[U];PC(P-16:0/18:1(9Z));PnC(16:0/18:1(9Z));;"PC(18:3(6Z,9Z,12Z)/dm18:1(11Z))";"PC(18:3(6Z,9Z,12Z)/dm18:1(9Z))";"PC(18:3(9Z,12Z,15Z)/dm18:1(11Z))";"PC(18:3(9Z,12Z,15Z)/dm18:1(9Z))…	0.0010851	0.00343296	0.000666589	0.23635	0.0973798	'down'	'not significant'	'not significant'	0.866999	0.920544	1.06176
783	'pc'	'2-(9Z,12Z-octadecadienoyl)-1-hexadecyl-sn-glycero-3-phosphochline;PC(16:0/dm18:1(11Z));PC(16:0/dm18:1(9Z));PC(16:1(9Z)/dm18:0);PC(18:1(11Z)/dm16:0);PC(18:1(9Z)/dm16:0);"PC(O-16:0/18:2(9Z,12Z))[U]";PC(O-16:1(1E)/18:1(9Z))[U];PC(P-16:0/18:1(9Z));PnC(16:0/18:1(9Z));;"PC(18:3(6Z,9Z,12Z)/dm18:1(11Z))";"PC(18:3(6Z,9Z,12Z)/dm18:1(9Z))";"PC(18:3(9Z,12Z,15Z)/dm18:1(11Z))";"PC(18:3(9Z,12Z,15Z)/dm18:1(9Z))…	0.00519079	0.00869013	0.00338139	0.23635	0.23635	'down'	'not significant'	'not significant'	0.869601	0.902269	1.03757
583	'pc'	'2-acetyl-1-(9Z-octadecenyl)-sn-glycero-3-phosphocholine;LysoPC(20:1(11Z));PC(2:0/O-18:1(9Z));PC(2:0/O-18:1(9Z))[S];PC(20:1(9Z)/0:0);PC(O-18:1(10E)/2:0);PC(O-18:1(9E)/2:0)[U];PC(O-18:1(9Z)/2:0)[U];PC(P-18:0/2:0);;'	0.000590357	0.00223249	0.00556235	0.897785	0.00117045	'down'	'not significant'	'up'	0.664133	1.10213	1.6595
585	'pc'	'2-acetyl-1-(9Z-octadecenyl)-sn-glycero-3-phosphocholine;LysoPC(20:1(11Z));PC(2:0/O-18:1(9Z));PC(2:0/O-18:1(9Z))[S];PC(20:1(9Z)/0:0);PC(O-18:1(10E)/2:0);PC(O-18:1(9E)/2:0)[U];PC(O-18:1(9Z)/2:0)[U];PC(P-18:0/2:0);;'	0.00113331	0.00341093	0.00117045	0.65001	0.0216942	'down'	'not significant'	'up'	0.71161	1.02602	1.44183
217	'pc'	Decanoylcarnitine;O-Decanoyl-L-carnitine;;'	0.000590357	0.00229181	0.00117045	0.897785	0.00556235	'down'	'not significant'	'up'	0.753451	0.858377	1.13926
213	'pc'	'Decanoylcarnitine;O-Decanoyl-L-carnitine;;'	0.00113331	0.00344969	0.00117045	0.65001	0.0216942	'down'	'not significant'	'up'	0.768686	0.852512	1.10905
247	'pc'	'Decanoylcarnitine;O-Decanoyl-L-carnitine;;'	0.00366585	0.00717621	0.00556235	0.897785	0.0216942	'down'	'not significant'	'up'	0.780497	0.980908	1.25677
409	'pc'	'Elaidic carnitine;octadecenoyl carnitine;Vaccenyl carnitine;;'	0.000590357	0.00226446	0.00556235	0.897785	0.00117045	'down'	'not significant'	'up'	0.650257	0.973975	1.49783
407	'pc'	'Elaidic carnitine;octadecenoyl carnitine;Vaccenyl carnitine;;'	0.00113331	0.00336059	0.0216942	0.65001	0.00117045	'down'	'not significant'	'up'	0.687079	1.02947	1.49833
670	'pc'	'Glycochenodeoxycholic acid 3-glucuronide;;'	0.00190959	0.0046713	0.179976	0.00117045	0.179976	'not significant'	'down'	'not significant'	0.952722	0.798388	0.838007
606	'pc'	'LysoPC(20:2(11Z,14Z));"PC(O-18:2(9Z,12Z)/2:0)";;'	0.00455603	0.00812691	0.465404	0.0973798	0.00338139	'not significant'	'not significant'	'up'	0.940337	1.11945	1.19048
603	'pc'	'LysoPC(20:3(5Z,8Z,11Z));"LysoPC(20:3(8Z,11Z,14Z))";;"LysoPC(22:6(4Z,7Z,10Z,13Z,16Z,19Z))";"PC(22:6(4E,7E,10E,13E,16E,19E)/0:0)[U]";;'	0.000118159	0.000994255	0.000108218	0.465404	0.00895135	'down'	'not significant'	'up'	0.743738	0.915592	1.23107
604	'pc'	'LysoPC(20:3(5Z,8Z,11Z));"LysoPC(20:3(8Z,11Z,14Z))";;"LysoPC(22:6(4Z,7Z,10Z,13Z,16Z,19Z))";"PC(22:6(4E,7E,10E,13E,16E,19E)/0:0)[U]";;'	0.000835938	0.00275307	0.000666589	0.465404	0.0326632	'down'	'not significant'	'up'	0.766184	0.927865	1.21102
678	'pc'	'LysoPC(22:6(4Z,7Z,10Z,13Z,16Z,19Z));"PC(22:6(4E,7E,10E,13E,16E,19E)/0:0)[U]";;'	0.00056524	0.00230569	0.000371533	0.303254	0.0480865	'down'	'not significant'	'up'	0.815534	0.88657	1.0871
510	'pc'	'LysoPC(dm18:1(9Z));"PC(O-18:2(9Z,12Z)/0:0)[U]";;'	0.00366585	0.00710696	0.00556235	0.897785	0.0216942	'down'	'not significant'	'up'	0.786213	1.00901	1.28338
789	'pc'	'PC(14:0/20:3(5Z,8Z,11Z));"PC(14:0/20:3(8Z,11Z,14Z))";"PC(14:1(9Z)/20:2(11Z,14Z))";"PC(15:0/19:3(9Z,12Z,15Z))[U]";"PC(16:0/18:3(5E,9Z,12Z))[U]";"PC(16:0/18:3(6Z,9Z,12Z))";"PC(16:0/18:3(9E,12E,15E))[U]";"PC(16:0/18:3(9Z,12Z,15Z))";"PC(16:1(7Z)/18:2(9Z,12Z))[U]";"PC(16:1(9Z)/18:2(9Z,12Z))";"PC(18:2(9Z,12Z)/16:1(9Z))";"PC(18:3(6Z,9Z,12Z)/16:0)";"PC(18:3(9Z,12Z,15Z)/16:0)";"PC(20:2(11Z,14Z)/14:1(9Z))…	0.000160193	0.00123186	0.000202676	0.65001	0.00556235	'up'	'not significant'	'down'	1.32313	1.09889	0.830519
790	'pc'	'PC(14:0/20:3(5Z,8Z,11Z));"PC(14:0/20:3(8Z,11Z,14Z))";"PC(14:1(9Z)/20:2(11Z,14Z))";"PC(15:0/19:3(9Z,12Z,15Z))[U]";"PC(16:0/18:3(5E,9Z,12Z))[U]";"PC(16:0/18:3(6Z,9Z,12Z))";"PC(16:0/18:3(9E,12E,15E))[U]";"PC(16:0/18:3(9Z,12Z,15Z))";"PC(16:1(7Z)/18:2(9Z,12Z))[U]";"PC(16:1(9Z)/18:2(9Z,12Z))";"PC(18:2(9Z,12Z)/16:1(9Z))";"PC(18:3(6Z,9Z,12Z)/16:0)";"PC(18:3(9Z,12Z,15Z)/16:0)";"PC(20:2(11Z,14Z)/14:1(9Z))…	0.00190959	0.00463602	0.00117045	0.179976	0.179976	'up'	'not significant'	'not significant'	1.36028	1.18642	0.87219
884	'pc'	'PC(14:0/20:3(5Z,8Z,11Z));"PC(14:0/20:3(8Z,11Z,14Z))";"PC(14:1(9Z)/20:2(11Z,14Z))";"PC(15:0/19:3(9Z,12Z,15Z))[U]";"PC(16:0/18:3(5E,9Z,12Z))[U]";"PC(16:0/18:3(6Z,9Z,12Z))";"PC(16:0/18:3(9E,12E,15E))[U]";"PC(16:0/18:3(9Z,12Z,15Z))";"PC(16:1(7Z)/18:2(9Z,12Z))[U]";"PC(16:1(9Z)/18:2(9Z,12Z))";"PC(18:2(9Z,12Z)/16:1(9Z))";"PC(18:3(6Z,9Z,12Z)/16:0)";"PC(18:3(9Z,12Z,15Z)/16:0)";"PC(20:2(11Z,14Z)/14:1(9Z))…	0.00455603	0.00805539	0.00338139	0.465404	0.0973798	'up'	'not significant'	'not significant'	1.10705	1.02792	0.928519
847	'pc'	'PC(14:0/24:1(15Z));PC(14:1(9Z)/24:0);PC(16:0/22:1(13Z));PC(16:1(9Z)/22:0);PC(18:0/20:1(11Z));PC(18:0/20:1(13Z));PC(18:0/20:1(14Z));PC(18:0/20:1(5Z));PC(18:0/20:1(8Z));PC(18:1(11Z)/20:0);PC(18:1(9E)/20:0);PC(18:1(9Z)/20:0);PC(20:0/18:1(11Z));PC(20:0/18:1(12E))[U];PC(20:0/18:1(13E))[U];PC(20:0/18:1(6Z));PC(20:0/18:1(7Z));PC(20:0/18:1(9Z));PC(20:1(11Z)/18:0);PC(22:0/16:1(9Z));PC(22:1(13Z)/16:0);PC(…	0.00366585	0.00724683	0.0216942	0.897785	0.00556235	'up'	'not significant'	'down'	1.12761	0.969849	0.86009
723	'pc'	'PC(14:0/dm18:0);PC(16:0/dm16:0);PC(O-14:0/18:1(9Z));;'	3.06e-06	0.000214133	1.6e-06	0.0973798	0.00895135	'down'	'not significant'	'up'	0.908907	0.966883	1.06379
722	'pc'	'PC(14:0/dm18:0);PC(16:0/dm16:0);PC(O-14:0/18:1(9Z));;'	0.000118159	0.000983952	0.000108218	0.465404	0.00895135	'down'	'not significant'	'up'	0.817009	0.907408	1.11065
747	'pc'	'PC(14:0/dm18:0);PC(16:0/dm16:0);PC(O-14:0/18:1(9Z));;'	0.000160193	0.00117027	0.00556235	0.65001	0.000202676	'down'	'not significant'	'up'	0.874843	1.04936	1.19949
947	'pc'	'PC(16:0/22:3(13Z,16Z,19Z))[U];"PC(16:1(9Z)/22:2(13Z,16Z))";"PC(18:0/20:3(5E,8E,11E))[U]";"PC(18:0/20:3(5Z,11Z,14Z))";"PC(18:0/20:3(5Z,8Z,11Z))";"PC(18:0/20:3(5Z,8Z,14Z))";"PC(18:0/20:3(8Z,11Z,14Z))";"PC(18:1(11Z)/20:2(11Z,14Z))";"PC(18:1(9Z)/20:2(11Z,14Z))";"PC(18:2(9Z,12Z)/20:1(11Z))";"PC(18:2(9Z,12Z)/20:1(13Z))";"PC(18:3(6Z,9Z,12Z)/20:0)";"PC(18:3(9Z,12Z,15Z)/20:0)";"PC(20:0/18:3(6Z,9Z,12Z))";…	2.17e-05	0.00053605	1.45e-05	0.00895135	0.23635	'up'	'up'	'not significant'	1.3253	1.1949	0.901601
858	'pc'	'PC(16:1(7Z)/22:6(4Z,7Z,10Z,13Z,16Z,19Z));"PC(16:1(9Z)/22:6(4Z,7Z,10Z,13Z,16Z,19Z))";"PC(18:2(9Z,12Z)/20:5(5Z,8Z,11Z,14Z,17Z))";"PC(18:3(6Z,9Z,12Z)/20:4(8Z,11Z,14Z,17Z))";"PC(18:3(9Z,12Z,15Z)/20:4(5Z,8Z,11Z,14Z))";"PC(18:3(9Z,12Z,15Z)/20:4(8Z,11Z,14Z,17Z))";"PC(18:4(6Z,9Z,12Z,15Z)/20:3(5Z,8Z,11Z))";"PC(18:4(6Z,9Z,12Z,15Z)/20:3(8Z,11Z,14Z))";"PC(20:3(5Z,8Z,11Z)/18:4(6Z,9Z,12Z,15Z))";"PC(20:3(8Z,11…	4.74e-05	0.000668493	5.66e-05	0.55656	0.00338139	'up'	'not significant'	'down'	1.95319	1.29871	0.664918
860	'pc'	'PC(16:1(7Z)/22:6(4Z,7Z,10Z,13Z,16Z,19Z));"PC(16:1(9Z)/22:6(4Z,7Z,10Z,13Z,16Z,19Z))";"PC(18:2(9Z,12Z)/20:5(5Z,8Z,11Z,14Z,17Z))";"PC(18:3(6Z,9Z,12Z)/20:4(8Z,11Z,14Z,17Z))";"PC(18:3(9Z,12Z,15Z)/20:4(5Z,8Z,11Z,14Z))";"PC(18:3(9Z,12Z,15Z)/20:4(8Z,11Z,14Z,17Z))";"PC(18:4(6Z,9Z,12Z,15Z)/20:3(5Z,8Z,11Z))";"PC(18:4(6Z,9Z,12Z,15Z)/20:3(8Z,11Z,14Z))";"PC(20:3(5Z,8Z,11Z)/18:4(6Z,9Z,12Z,15Z))";"PC(20:3(8Z,11…	0.000160193	0.00122018	0.000202676	0.65001	0.00556235	'up'	'not significant'	'down'	1.91394	1.31173	0.685354
941	'pc'	'PC(16:1(7Z)/22:6(4Z,7Z,10Z,13Z,16Z,19Z));"PC(16:1(9Z)/22:6(4Z,7Z,10Z,13Z,16Z,19Z))";"PC(18:2(9Z,12Z)/20:5(5Z,8Z,11Z,14Z,17Z))";"PC(18:3(6Z,9Z,12Z)/20:4(8Z,11Z,14Z,17Z))";"PC(18:3(9Z,12Z,15Z)/20:4(5Z,8Z,11Z,14Z))";"PC(18:3(9Z,12Z,15Z)/20:4(8Z,11Z,14Z,17Z))";"PC(18:4(6Z,9Z,12Z,15Z)/20:3(5Z,8Z,11Z))";"PC(18:4(6Z,9Z,12Z,15Z)/20:3(8Z,11Z,14Z))";"PC(20:3(5Z,8Z,11Z)/18:4(6Z,9Z,12Z,15Z))";"PC(20:3(8Z,11…	0.000199093	0.00132771	0.000108218	0.0973798	0.0973798	'up'	'not significant'	'not significant'	1.43779	1.21605	0.845777
872	'pc'	'PC(18:0/O-16:0);PC(O-16:0/18:0);PC(O-17:0/17:0);PC(O-18:0/16:0);;PC(14:0/22:1(13Z));PC(14:1(9Z)/22:0);PC(16:0/20:1(11Z));PC(16:1(9Z)/20:0);PC(18:0/18:1(11E))[U];PC(18:0/18:1(11Z));PC(18:0/18:1(12Z));PC(18:0/18:1(13Z));PC(18:0/18:1(16Z));PC(18:0/18:1(6Z));PC(18:0/18:1(7Z));PC(18:0/18:1(9E));PC(18:0/18:1(9Z));PC(18:1(11Z)/18:0);PC(18:1(4Z)/18:1(4Z));PC(18:1(9E)/18:0)[U];PC(18:1(9Z)/18:0);PC(20:0/1…	0.00237329	0.00537983	0.0480865	0.55656	0.00201115	'down'	'not significant'	'up'	0.925667	1.00876	1.08977
873	'pc'	'PC(18:0/O-16:0);PC(O-16:0/18:0);PC(O-17:0/17:0);PC(O-18:0/16:0);;PC(14:0/22:1(13Z));PC(14:1(9Z)/22:0);PC(16:0/20:1(11Z));PC(16:1(9Z)/20:0);PC(18:0/18:1(11E))[U];PC(18:0/18:1(11Z));PC(18:0/18:1(12Z));PC(18:0/18:1(13Z));PC(18:0/18:1(16Z));PC(18:0/18:1(6Z));PC(18:0/18:1(7Z));PC(18:0/18:1(9E));PC(18:0/18:1(9Z));PC(18:1(11Z)/18:0);PC(18:1(4Z)/18:1(4Z));PC(18:1(9E)/18:0)[U];PC(18:1(9Z)/18:0);PC(20:0/1…	0.00617679	0.00969453	0.0692117	0.65001	0.00556235	'not significant'	'not significant'	'up'	0.925769	1.01361	1.09488
806	'pc'	'PC(18:1(11Z)/dm18:1(11Z));PC(18:1(11Z)/dm18:1(9Z));PC(18:1(9Z)/dm18:1(11Z));PC(18:1(9Z)/dm18:1(9Z));"PC(18:2(9Z,12Z)/dm18:0)";"PC(20:2(11Z,14Z)/dm16:0)";"PC(O-16:0/20:3(8Z,11Z,14Z))";;"PC(20:4(5Z,8Z,11Z,14Z)/dm18:1(11Z))";"PC(20:4(5Z,8Z,11Z,14Z)/dm18:1(9Z))";"PC(20:4(8Z,11Z,14Z,17Z)/dm18:1(11Z))";"PC(20:4(8Z,11Z,14Z,17Z)/dm18:1(9Z))";"PC(20:5(5Z,8Z,11Z,14Z,17Z)/dm18:0)";"PC(22:5(4Z,7Z,10Z,13Z,16…	0.00366585	0.00703903	0.00556235	0.897785	0.0216942	'down'	'not significant'	'up'	0.949067	1.01796	1.07259
899	'pc'	'PC(22:0/dm18:1(11Z));PC(22:0/dm18:1(9Z));PC(22:1(13Z)/dm18:0);PC(24:1(15Z)/dm16:0);;'	0.000382201	0.00177533	0.000371533	0.55656	0.0140908	'down'	'not significant'	'up'	0.712276	0.936805	1.31523
902	'pc'	'PC(22:0/dm18:1(11Z));PC(22:0/dm18:1(9Z));PC(22:1(13Z)/dm18:0);PC(24:1(15Z)/dm16:0);;'	0.000382201	0.00177021	0.000371533	0.55656	0.0140908	'down'	'not significant'	'up'	0.731944	0.941161	1.28584
888	'pc'	'PC(22:1(13Z)/dm18:1(11Z));PC(22:1(13Z)/dm18:1(9Z));"PC(22:2(13Z,16Z)/dm18:0)";;'	0.00140852	0.00404239	0.00201115	0.825615	0.0140908	'down'	'not significant'	'up'	0.677044	0.883653	1.30516
890	'pc'	'PC(22:1(13Z)/dm18:1(11Z));PC(22:1(13Z)/dm18:1(9Z));"PC(22:2(13Z,16Z)/dm18:0)";;'	0.00308067	0.00637218	0.00338139	0.741342	0.0326632	'down'	'not significant'	'up'	0.691242	0.942783	1.3639
926	'pc'	'PC(24:0/dm18:1(11Z));PC(24:0/dm18:1(9Z));PC(24:1(15Z)/dm18:0);;'	0.000496119	0.00216671	0.000666589	0.741342	0.00895135	'down'	'not significant'	'up'	0.629969	1.02409	1.62561
927	'pc'	'PC(24:0/dm18:1(11Z));PC(24:0/dm18:1(9Z));PC(24:1(15Z)/dm18:0);;'	0.000590357	0.00221684	0.00117045	0.897785	0.00556235	'down'	'not significant'	'up'	0.63172	1.04126	1.6483
923	'pc'	'PC(24:1(15Z)/dm18:1(11Z));PC(24:1(15Z)/dm18:1(9Z));;'	0.00366585	0.00701389	0.00556235	0.897785	0.0216942	'down'	'not significant'	'up'	0.718458	0.843305	1.17377
885	'pc'	'PC(O-18:0/O-18:0)[U];;"PC(22:2(13Z,16Z)/dm18:1(11Z))";"PC(22:2(13Z,16Z)/dm18:1(9Z))";;'	0.000236911	0.0013175	0.00117045	1	0.00117045	'down'	'not significant'	'up'	0.718749	0.941609	1.31007
643	'pc'	'PC(O-18:0/O-2:1(1E));;"LysoPC(22:2(13Z,16Z))";;'	0.00140852	0.00397147	0.0140908	0.825615	0.00201115	'down'	'not significant'	'up'	0.544453	1.02536	1.88329
533	'pc'	'PC(O-18:1(11Z)/0:0);PC(O-18:1(1E)/0:0);PC(O-18:1(9E)/0:0)[S];PC(O-18:1(9Z)/0:0)[U];PC(P-18:0/0:0);;'	0.000590357	0.00224836	0.00117045	0.897785	0.00556235	'down'	'not significant'	'up'	0.61383	1.12124	1.82662
754	'pe'	'PE(20:4(5Z,8Z,11Z,14Z)/dm18:1(11Z));"PE(20:4(5Z,8Z,11Z,14Z)/dm18:1(9Z))";"PE(20:4(8Z,11Z,14Z,17Z)/dm18:1(11Z))";"PE(20:4(8Z,11Z,14Z,17Z)/dm18:1(9Z))";"PE(20:5(5Z,8Z,11Z,14Z,17Z)/dm18:0)";"PE(22:5(4Z,7Z,10Z,13Z,16Z)/dm16:0)";"PE(22:5(7Z,10Z,13Z,16Z,19Z)/dm16:0)";;'	0.000118159	0.00097888	0.000108218	0.465404	0.00895135	'up'	'not significant'	'down'	1.38337	1.08411	0.783671
865	'pe'	'PE(24:1(15Z)/dm18:1(11Z));PE(24:1(15Z)/dm18:1(9Z));;'	0.00399889	0.00718895	0.00895135	0.988087	0.0140908	'down'	'not significant'	'up'	0.739499	0.945102	1.27803
751	'pe'	'PE(O-16:0/O-16:0);;"PE(18:2(9Z,12Z)/dm18:1(11Z))";"PE(18:2(9Z,12Z)/dm18:1(9Z))";"PE(18:3(6Z,9Z,12Z)/dm18:0)";"PE(18:3(9Z,12Z,15Z)/dm18:0)";"PE(20:3(5Z,8Z,11Z)/dm16:0)";"PE(20:3(8Z,11Z,14Z)/dm16:0)";"PE(O-16:0/20:4(5Z,8Z,11Z,14Z))";;"PE(20:5(5Z,8Z,11Z,14Z,17Z)/dm18:1(11Z))";"PE(20:5(5Z,8Z,11Z,14Z,17Z)/dm18:1(9Z))";"PE(22:6(4Z,7Z,10Z,13Z,16Z,19Z)/dm16:0)";"PE(O-16:1(1Z)/22:6(4Z,7Z,10Z,13Z,16Z,19Z)…	3.35e-05	0.000522523	2.89e-05	0.380113	0.00556235	'up'	'not significant'	'down'	1.4828	1.10691	0.746498
732	'pe'	'PE(O-18:0/16:0)[U];;PE(18:1(11Z)/dm18:1(11Z));PE(18:1(11Z)/dm18:1(9Z));PE(18:1(9Z)/dm18:1(11Z));PE(18:1(9Z)/dm18:1(9Z));"PE(18:2(9Z,12Z)/dm18:0)";"PE(20:2(11Z,14Z)/dm16:0)";;'	0.00056524	0.00229404	0.000371533	0.303254	0.0480865	'up'	'not significant'	'down'	1.4489	1.13323	0.782132
733	'pe'	'PE(O-18:0/16:0)[U];;PE(18:1(11Z)/dm18:1(11Z));PE(18:1(11Z)/dm18:1(9Z));PE(18:1(9Z)/dm18:1(11Z));PE(18:1(9Z)/dm18:1(9Z));"PE(18:2(9Z,12Z)/dm18:0)";"PE(20:2(11Z,14Z)/dm16:0)";;'	0.00190959	0.00464303	0.00117045	0.179976	0.179976	'up'	'not significant'	'not significant'	1.20334	1.11357	0.925404
814	'pe'	'PE(O-18:0/16:0)[U];;PE(18:1(11Z)/dm18:1(11Z));PE(18:1(11Z)/dm18:1(9Z));PE(18:1(9Z)/dm18:1(11Z));PE(18:1(9Z)/dm18:1(9Z));"PE(18:2(9Z,12Z)/dm18:0)";"PE(20:2(11Z,14Z)/dm16:0)";;'	0.00455603	0.00774032	0.00338139	0.0973798	0.465404	'up'	'not significant'	'not significant'	1.22291	1.10568	0.904141
942	'ps'	'PS(21:0/22:6(4Z,7Z,10Z,13Z,16Z,19Z));;'	0.00167607	0.00418283	0.00117045	0.380113	0.0692117	'down'	'not significant'	'not significant'	0.892899	0.926003	1.03707
705	'sm'	'SM(d18:0/12:0);;'	0.00366585	0.00706435	0.00556235	0.0216942	0.897785	'up'	'up'	'not significant'	1.19216	1.16077	0.973662
690	'sm'	'SM(d18:0/12:0);;'	0.00455603	0.00787349	0.0973798	0.00338139	0.465404	'not significant'	'up'	'not significant'	1.14215	1.12523	0.985186
761	'sm'	'SM(d18:0/18:1(9Z));Sphingomyelin SM(d18:1/18:0);;'	1.53e-07	0.000122602	1.47e-07	0.23635	0.000371533	'down'	'not significant'	'up'	0.770884	0.961229	1.24692
738	'sm'	'SM(d18:0/18:1(9Z));Sphingomyelin SM(d18:1/18:0);;'	4.33e-07	9.95e-05	1.6e-06	0.741342	5.66e-05	'down'	'not significant'	'up'	0.785686	0.970442	1.23515
793	'sm'	SM(d18:0/20:0);;'	2.58e-05	0.000460687	0.000202676	1	0.000202676	'down'	'not significant'	'up'	0.655525	0.993576	1.5157
839	'sm'	'SM(d18:0/22:0);;'	0.00035037	0.00175971	0.000202676	0.179976	0.0692117	'down'	'not significant'	'not significant'	0.878158	0.929875	1.05889
874	'sm'	'SM(d18:0/22:0);;'	0.00308067	0.0065319	0.00201115	0.303254	0.133916	'down'	'not significant'	'not significant'	0.820873	0.881266	1.07357
951	'sm'	'SM(d18:0/24:1(15Z));SM(d18:1/24:0);;'	0.00399889	0.00749059	0.988087	0.0140908	0.00895135	'not significant'	'up'	'up'	1.03276	1.17005	1.13293
713	'sm'	'SM(d18:1/16:0);;'	0.00399889	0.00722126	0.00895135	0.988087	0.0140908	'down'	'not significant'	'up'	0.913458	0.997799	1.09233
734	'sm'	'SM(d18:1/18:1(9Z));;'	7e-06	0.000274406	3.41e-06	0.0692117	0.0216942	'down'	'not significant'	'up'	0.830329	0.904969	1.08989
870	'sm'	'SM(d18:1/22:0);;'	0.000199093	0.00133324	0.0973798	0.0973798	0.000108218	'not significant'	'not significant'	'up'	0.911935	1.07853	1.18269
830	'sm'	'SM(d18:1/22:1(13Z));;'	0.00455603	0.00785659	0.0973798	0.465404	0.00338139	'not significant'	'not significant'	'up'	0.886495	1.03842	1.17138
796	'sm'	'SM(d18:1/22:1(13Z));;'	0.00617679	0.00973255	0.0692117	0.65001	0.00556235	'not significant'	'not significant'	'up'	0.927018	1.00659	1.08584
922	'sm'	'SM(d18:1/22:1(13Z));;'	0.00617679	0.00966622	0.0692117	0.65001	0.00556235	'not significant'	'not significant'	'up'	0.910889	0.974343	1.06966
880	'sm'	'SM(d18:1/26:1(17Z));;'	0.00308067	0.00638039	0.00338139	0.741342	0.0326632	'down'	'not significant'	'up'	0.714087	0.880185	1.2326
731	'small molecule'	'Coenzyme Q8;ubiquinone-8;;'	8.7e-06	0.000291305	7.11e-06	0.303254	0.00338139	'down'	'not significant'	'up'	0.691089	0.777349	1.12482
53	'small molecule'	'(1R,2S)-1-Hydroxypropane-1,2,3-tricarboxylate;"(1S,2S)-1-Hydroxypropane-1,2,3-tricarboxylate";"(4R,5S)-4,5,6-Trihydroxy-2,3-dioxohexanoate";"2,3-Dihydroxy-5-Oxo-Hexanedioate";"2,3-diketo-L-gulonate";"2,3-Dioxo-L-gulonate";"2,5-Didehydro-D-gluconate";2-Dehydro-3-deoxy-D-glucarate;"4,5-Dehydro-D-Glucuronic Acid";5-Dehydro-4-deoxy-D-glucarate;5-keto-4-deoxy-D-glucarate;Carboxymethyloxysuccinate;Cit…	0.00035037	0.00179906	0.000202676	0.179976	0.0692117	'down'	'not significant'	'not significant'	0.803294	0.974774	1.21347
67	'small molecule'	'(1R,2S)-1-Hydroxypropane-1,2,3-tricarboxylate;"(1S,2S)-1-Hydroxypropane-1,2,3-tricarboxylate";"(4R,5S)-4,5,6-Trihydroxy-2,3-dioxohexanoate";"2,3-Dihydroxy-5-Oxo-Hexanedioate";"2,3-diketo-L-gulonate";"2,3-Dioxo-L-gulonate";"2,5-Didehydro-D-gluconate";2-Dehydro-3-deoxy-D-glucarate;"4,5-Dehydro-D-Glucuronic Acid";5-Dehydro-4-deoxy-D-glucarate;5-keto-4-deoxy-D-glucarate;Carboxymethyloxysuccinate;Cit…	0.00167607	0.00423544	0.00117045	0.380113	0.0692117	'down'	'not significant'	'not significant'	0.737036	0.920348	1.24872
650	'small molecule'	'(4r,5s,6s,7r)-1,3-Dibenzyl-4,7-Bis(Phenoxymethyl)-5,6-Dihydroxy-1,3 Diazepan-2-One;;'	0.000226831	0.00134523	0.00201115	0.953198	0.000666589	'down'	'not significant'	'up'	0.757815	1.04227	1.37536
16	'small molecule'	'(5-L-Glutamyl)-L-glutamine;2-Keto-n-heptylic acid;3-butyrl propionic acid;4-Hydroxycyclohexylcarboxylic acid;4-propionyl butyric acid;5-aceto valeric acid;7-oxoheptanoate;ethyl-2-methylacetoacetate;n-valeryl acetic acid;trans-4-Hydroxycyclohexanecarboxylate;;L-Carnitine;;'	0.000643991	0.00234696	0.133916	0.133916	0.000371533	'not significant'	'not significant'	'up'	0.924283	1.10879	1.19962
18	'small molecule'	'(5-L-Glutamyl)-L-glutamine;2-Keto-n-heptylic acid;3-butyrl propionic acid;4-Hydroxycyclohexylcarboxylic acid;4-propionyl butyric acid;5-aceto valeric acid;7-oxoheptanoate;ethyl-2-methylacetoacetate;n-valeryl acetic acid;trans-4-Hydroxycyclohexanecarboxylate;;L-Carnitine;;'	0.00237329	0.0056845	0.55656	0.0480865	0.00201115	'not significant'	'up'	'up'	0.926016	1.12044	1.20996
117	'small molecule'	'(S)-2-Amino-3-(3-hydroxy-4-oxo-4H-pyridin-1-yl)propanoate;"3-(3,4-Dihydroxypyridin-1-yl)-L-alanine";Clavaminic acid;;Pseudouridine;Uridine;;'	0.000643991	0.00234165	0.133916	0.133916	0.000371533	'not significant'	'not significant'	'up'	0.86254	1.07072	1.24135
161	'small molecule'	'(Z)-4-(2-Hydroxy-5-sulfonatophenyl)-2-oxo-3-butenoate;;Flunidazole (USAN/INN);;Beta-(2-Naphthyl)-Alanine;;Pirprofen (USAN/INN);;Atrazine;;'	0.000590357	0.00234854	0.00117045	0.897785	0.00556235	'up'	'not significant'	'down'	1.34202	1.07027	0.797508
137	'small molecule'	'[2-Aminomethyl-5-Oxo-4-(4-Oxo-Cyclohexa-2,5-Dienylmethyl)-4,5-Dihydro-Imidazol-1-Yl] -Acetaldehyde;;benzoyl-L-arginine;N-Benzoyl-D-arginine;Pentoxifylline;;Angustifoline;Lidocaine (JP15/USP/INN);;'	0.000199093	0.00139121	0.000371533	0.825615	0.00338139	'up'	'not significant'	'down'	1.80232	1.12942	0.626649
241	'small molecule'	'1-(2-Methoxy-Ethoxy)-2-{2-[2-(2-Methoxy-Ethoxy]-Ethoxy}-Ethane;;'	0.000382201	0.00185019	0.0140908	0.55656	0.000371533	'down'	'not significant'	'up'	0.875876	1.00943	1.15249
196	'small molecule'	'1-(2-Methoxy-Ethoxy)-2-{2-[2-(2-Methoxy-Ethoxy]-Ethoxy}-Ethane;;4-Heptyloxybenzoic acid;Heptyl p-hydroxybenzoate;;9''-hydroxyabscisate;Artemisinin (INN);Dihydrophaseic acid;Hymenoxon;neophaseic acid;Qing Hau Sau;;'	7.99e-05	0.000812705	5.66e-05	0.0140908	0.303254	'up'	'up'	'not significant'	1.41057	1.26227	0.894864
194	'small molecule'	'1-(2-Methoxy-Ethoxy)-2-{2-[2-(2-Methoxy-Ethoxy]-Ethoxy}-Ethane;;4-Heptyloxybenzoic acid;Heptyl p-hydroxybenzoate;;9''-hydroxyabscisate;Artemisinin (INN);Dihydrophaseic acid;Hymenoxon;neophaseic acid;Qing Hau Sau;;'	0.000160193	0.00128729	0.000202676	0.00556235	0.65001	'up'	'up'	'not significant'	1.36664	1.25869	0.921008
701	'small molecule'	'1-(O-alpha-D-galactopyranosyl)-(1,3R,27S,29R)-triacontanetetraol;"1-(O-alpha-D-glucopyranosyl)-(1,3R,27S,29R)-triacontanetetraol";;'	7e-06	0.000281266	2.89e-05	0.897785	0.000202676	'down'	'not significant'	'up'	0.850861	0.990246	1.16382
730	'small molecule'	'1-(O-alpha-D-galactopyranosyl)-(1,3R,27S,29R)-triacontanetetraol;"1-(O-alpha-D-glucopyranosyl)-(1,3R,27S,29R)-triacontanetetraol";;"DG(16:1(9Z)/22:6(4Z,7Z,10Z,13Z,16Z,19Z)/0:0)";"DG(18:2(9Z,12Z)/20:5(5Z,8Z,11Z,14Z,17Z)/0:0)";"DG(18:3(6Z,9Z,12Z)/20:4(5Z,8Z,11Z,14Z)/0:0)";"DG(18:3(6Z,9Z,12Z)/20:4(8Z,11Z,14Z,17Z)/0:0)";"DG(18:3(9Z,12Z,15Z)/20:4(5Z,8Z,11Z,14Z)/0:0)";"DG(18:3(9Z,12Z,15Z)/20:4(8Z,11Z,…	0.00455603	0.00775672	0.00338139	0.465404	0.0973798	'down'	'not significant'	'not significant'	0.796081	0.903162	1.13451
615	'small molecule'	'1,2,1'',2''-Tetrahydrolycopene;"1,2-Dihydroneurosporene";"9,9''-Di-cis-zeta-carotene";"Asymmetrical zeta-carotene/ Asym. zeta-carotene/ 7,8,11,12-Tetrahydrolycopene";Tetrahydro-beta-carotene/ eta-Carotene;;'	0.00308067	0.00625149	0.0326632	0.741342	0.00338139	'down'	'not significant'	'up'	0.872866	1.04233	1.19414
617	'small molecule'	'1,2,1'',2''-Tetrahydrolycopene;"1,2-Dihydroneurosporene";"9,9''-Di-cis-zeta-carotene";"Asymmetrical zeta-carotene/ Asym. zeta-carotene/ 7,8,11,12-Tetrahydrolycopene";Tetrahydro-beta-carotene/ eta-Carotene;;'	0.00617679	0.00983865	0.0692117	0.65001	0.00556235	'not significant'	'not significant'	'up'	0.830026	1.01709	1.22537
47	'small molecule'	'1,2-Dinitrobenzene;Dinitrophenylene;;'	7.99e-05	0.00087352	0.000666589	0.988087	0.000371533	'down'	'not significant'	'up'	0.575833	0.940707	1.63365
7	'small molecule'	'1,2-Epoxypropane;Acetone;Allyl alcohol;Propanal;;Fluroxene (USAN);;Sodium oxybate (USAN);;2-Hydroxybutyric acid;"3,4-dihydroxy-2-butanone";3-Hydroxy-2-methylpropanoate;3-Hydroxybutyric acid;4-Hydroxybutanoic acid;A-Hydroxyisobutyric acid;methyl D-lactate;Methyl methoxyacetate;;'	0.000496119	0.00220873	0.000666589	0.741342	0.00895135	'down'	'not significant'	'up'	0.40086	0.840963	2.09789
151	'small molecule'	'2-Aminomuconate;5-Nitro-2-furfuryl methyl ether;;'	2.47e-05	0.000529304	0.000371533	0.953198	0.000108218	'up'	'not significant'	'down'	1.24357	1.01747	0.818185
32	'small molecule'	'2-Cyanopyridine;3-cyanopyridine;4-Cyanopyridine;;'	4.53e-06	0.000280143	7.11e-06	0.55656	0.000666589	'down'	'not significant'	'up'	0.59369	0.91788	1.54606
34	'small molecule'	'2-Cyanopyridine;3-cyanopyridine;4-Cyanopyridine;;'	2.17e-05	0.000504975	5.66e-05	0.825615	0.000666589	'down'	'not significant'	'up'	0.574261	0.90895	1.58282
222	'small molecule'	2-Deoxy-D-gluconate;2-deoxygluconate;3-Deoxyarabinohexonic acid;Aldohexose;allo-inositol;Allose;alpha-D-Galactose;alpha-D-Glucose;alpha-D-Mannose;alpha-L-Sorbopyranose;beta-D-Fructose;beta-D-Galactose;beta-D-Glucose;beta-D-Hamamelopyranose;beta-D-Mannose;D-2-Keto-3-Deoxygalactonate;D-Allose;D-Altrose;D-Fructose;D-Fuconate;D-Galactose;D-Glucose;D-Gulose;D-Hamamelose;D-Hexose;D-Idose;D-Mannose;D-Ps…	0.000269918	0.00148564	0.0216942	0.380113	0.000202676	'up'	'not significant'	'down'	1.09386	0.94989	0.868383
45	'small molecule'	'2-Deoxy-D-gluconate;2-deoxygluconate;3-Deoxyarabinohexonic acid;Aldohexose;allo-inositol;Allose;alpha-D-Galactose;alpha-D-Glucose;alpha-D-Mannose;alpha-L-Sorbopyranose;beta-D-Fructose;beta-D-Galactose;beta-D-Glucose;beta-D-Hamamelopyranose;beta-D-Mannose;D-2-Keto-3-Deoxygalactonate;D-Allose;D-Altrose;D-Fructose;D-Fuconate;D-Galactose;D-Glucose;D-Gulose;D-Hamamelose;D-Hexose;D-Idose;D-Mannose;D-P…	0.00167607	0.00449706	0.00556235	1	0.00556235	'up'	'not significant'	'down'	1.07103	0.993799	0.927894
183	'small molecule'	'2-naphthylamine-1-sulfonate;;'	0.000160193	0.00119194	0.00556235	0.65001	0.000202676	'up'	'not significant'	'down'	1.20842	1.01637	0.841071
4	'small molecule'	'2-Propyn-1-ol;Acrolein;;(S)-Methylmalonate semialdehyde;2-Methyl-3-oxopropanoate;2-Oxobutanoate;4-Hydroxycrotonic acid;Acetoacetate;methyl pyruvate;Propylene carbonate (NF);Succinic semialdehyde;;'	0.00160476	0.00440125	0.00895135	0.953198	0.00338139	'down'	'not significant'	'up'	0.8011	1.05627	1.31852
17	'small molecule'	'3 Hydroxycoumarin;4-hydroxycoumarin;hydroxy coumarin;Umbelliferone;;'	0.00237329	0.0055602	0.0480865	0.55656	0.00201115	'down'	'not significant'	'up'	0.905651	1.01696	1.1229
49	'small molecule'	'3-(Benzoylamino)-L-Alanine;Allobarbital (USAN/INN);D-[(Amino)Carbonyl]Phenylalanine;Formyl-5-hydroxykynurenamine;L-Kynurenine;;'	0.000496119	0.00228467	0.000666589	0.741342	0.00895135	'up'	'not significant'	'down'	1.3032	0.947242	0.726857
782	'small molecule'	'3-Aminomethyl-Pyridinium-Adenine-Dinucleotide;;'	0.00399889	0.00752567	0.0140908	0.988087	0.00895135	'up'	'not significant'	'down'	1.05563	0.992983	0.940654
21	'small molecule'	'3-Formylsalicylic acid;4-Formylsalicylic acid;4-Hydroxyphenylglyoxylate;Benzoquinoneacetic acid;Phthalate;Terephthalate;;'	0.00160476	0.00439375	0.00895135	0.953198	0.00338139	'down'	'not significant'	'up'	0.84897	0.995278	1.17234
20	'small molecule'	'3-Formylsalicylic acid;4-Formylsalicylic acid;4-Hydroxyphenylglyoxylate;Benzoquinoneacetic acid;Phthalate;Terephthalate;;'	0.00308067	0.00681043	0.133916	0.303254	0.00201115	'not significant'	'not significant'	'up'	0.889336	1.01045	1.13618
5	'small molecule'	'3-Methylpentan-1-ol;Hexan-1-ol;;'	0.00399889	0.00742139	0.00895135	0.988087	0.0140908	'down'	'not significant'	'up'	0.738339	0.953253	1.29108
227	'small molecule'	'4''-Deoxy-4''-Acetylyamino-Pyridoxal-5''-Phosphate;dTMP;thymidine 3''-monophosphate;;"2-Amino-3-(3-Hydroxy-7,8-Dihydro-6h-Cyclohepta[D]-4-Isoxazolyl)Propionic Acid";Felbamate;;1''-Acetoxyeugenol acetate;;'	0.000835938	0.00279896	0.000666589	0.465404	0.0326632	'down'	'not significant'	'up'	0.536111	0.779441	1.45388
262	'small molecule'	'4''-Deoxy-4''-Acetylyamino-Pyridoxal-5''-Phosphate;dTMP;thymidine 3''-monophosphate;;Dezinamide (USAN/INN);;N-Cyclohexyl-N''-(4-Iodophenyl)Urea;;L787257;;deoxyamidinoproclavaminate;Deoxyguanidinoproclavaminic acid;;'	0.000269918	0.00144602	0.000202676	0.380113	0.0216942	'down'	'not significant'	'up'	0.693671	0.926487	1.33563
8	'small molecule'	'4-Hydroxyphenylacetonitrile;Hydroxyindole;Indolin-2-one;Indoxyl;Mandelonitrile;;'	0.00455603	0.00816315	0.0973798	0.465404	0.00338139	'not significant'	'not significant'	'down'	1.23851	1.08663	0.877365
549	'small molecule'	'6,4''-Dihydroxy-3-Methyl-3'',5''-Dibromoflavone;;'	0.00056524	0.00231155	0.000371533	0.0480865	0.303254	'up'	'up'	'not significant'	1.21259	1.17814	0.97159
502	'small molecule'	'6,4''-Dihydroxy-3-Methyl-3'',5''-Dibromoflavone;;'	0.00519079	0.00875396	0.23635	0.23635	0.00338139	'not significant'	'not significant'	'down'	1.11382	0.95799	0.860091
176	'small molecule'	'Acetylsulfamethoxazole;;'	0.000160193	0.00119748	0.00556235	0.65001	0.000202676	'down'	'not significant'	'up'	0.792823	1.0174	1.28327
231	'small molecule'	'Betaine citrate;N-Acetyl-a-neuraminic acid;N-Acetylneuraminic acid;O-Acetylneuraminic acid;;"2,2,4-Trimethyl-3-(4-fluorophenyl)-2H-1-benzopyran-7-ol acetate";;'	0.00167607	0.00446723	0.380113	0.0692117	0.00117045	'not significant'	'not significant'	'up'	0.71849	1.11314	1.54927
6	'small molecule'	'Cyclopropylamine;;(S)-2-Aminobutanoate;1-nitrobutane;2-Amino-2-methylpropanoate;3-Aminoisobutyric acid;4-Aminobutanoate;beta-alanine-methyl-ester;Beta-Amino Isobutyrate;D-2-Aminobutyrate;DL-3-aminobutyrate;Ethyl-Carbamic Acid Methyl Ester;HBA;Methyl-Carbamic Acid Ethyl Ester;"N,N-Dimethylglycine";N-Ethylglycine;N-methyl-beta-alanine;N-Methyl-L-alanine;;'	0.00237329	0.00570149	0.55656	0.0480865	0.00201115	'not significant'	'up'	'up'	0.955829	1.23626	1.29339
554	'small molecule'	'Diphenoxylate;;'	0.000199093	0.00128505	0.825615	0.00338139	0.000371533	'not significant'	'down'	'down'	1.07673	0.861148	0.79978
553	'small molecule'	'Diphenoxylate;;'	0.00455603	0.00791605	0.465404	0.00338139	0.0973798	'not significant'	'down'	'not significant'	0.982534	0.872338	0.887845
75	'small molecule'	'Dodecane;;'	0.00035037	0.00174878	0.000202676	0.0692117	0.179976	'down'	'not significant'	'not significant'	0.864855	0.951909	1.10066
2	'small molecule'	'Ethanol;Methoxymethane;;Glycerol;;'	0.00366585	0.00723793	0.0216942	0.897785	0.00556235	'down'	'not significant'	'up'	0.65192	0.853394	1.30905
755	'small molecule'	'Guanosine diphosphate adenosine;;'	6.16e-05	0.000766842	0.000108218	0.741342	0.00201115	'down'	'not significant'	'up'	0.796801	0.931323	1.16883
475	'small molecule'	'Heptachlor epoxide;;'	0.000835938	0.0028464	0.465404	0.000666589	0.0326632	'not significant'	'down'	'down'	0.935187	0.922895	0.986856
96	'small molecule'	'Indoxyl sulfate;;'	0.000643991	0.00240699	0.00201115	0.988087	0.00338139	'up'	'not significant'	'down'	1.23281	1.04956	0.851355
285	'small molecule'	'Leucyl-leucyl-norleucine;;'	0.00308067	0.00643847	0.00338139	0.741342	0.0326632	'down'	'not significant'	'up'	0.869999	0.946305	1.08771
115	'small molecule'	lysyl-proline;;'	0.000382201	0.00181735	0.000371533	0.0140908	0.55656	'up'	'up'	'not significant'	1.36487	1.25974	0.92297
805	'small molecule'	'Molybdopterin-AMP;;'	0.00399889	0.00751687	0.0140908	0.988087	0.00895135	'up'	'not significant'	'down'	1.05731	1.00747	0.952858
544	'small molecule'	N-(2-hydroxypentadecanoyl)-4,8-sphingadienine;;'	0.000160193	0.0012498	0.000202676	0.65001	0.00556235	'down'	'not significant'	'up'	0.649549	0.877271	1.35058
547	'small molecule'	'N-(2-hydroxypentadecanoyl)-4,8-sphingadienine;;'	0.00140852	0.00409356	0.00201115	0.825615	0.0140908	'down'	'not significant'	'up'	0.655905	0.922139	1.4059
1	'small molecule'	'N-Methyl-2-pyrrolidinone;;'	0.00160476	0.00449326	0.00338139	0.953198	0.00895135	'up'	'not significant'	'down'	1.67987	1.26085	0.750568
14	'small molecule'	'Oxamate;;(Carboxyhydroxyamino)Ethanoic Acid;;'	0.000118159	0.00106091	0.465404	0.00895135	0.000108218	'not significant'	'down'	'down'	1.09795	0.851174	0.775242
618	'small molecule'	'Pentabromophenol;;'	0.00617679	0.00982891	0.0692117	0.65001	0.00556235	'not significant'	'not significant'	'up'	0.778244	1.1325	1.4552
48	'small molecule'	'Sulfoacetate;;(-)-Ureidoglycolate;(+)-Ureidoglycolate;;'	1.74e-05	0.000467257	2.89e-05	0.65001	0.00117045	'down'	'not significant'	'up'	0.521601	0.837116	1.6049
518	'small molecule'	'13''-hydroxy-alpha-tocopherol;;'	0.00617679	0.0098582	0.0692117	0.65001	0.00556235	'not significant'	'not significant'	'up'	0.917773	1.24966	1.36162
530	'small molecule'	'1alpha,25-dihydroxy-19-norprevitamin D3 / 1alpha,25-dihydroxy-19-norprecholecalciferol;"1alpha,25-dihydroxy-21-norvitamin D3 / 1alpha,25-dihydroxy-21-norcholecalciferol";"1alpha,25-dihydroxy-24-norvitamin D3 / 1alpha,25-dihydroxy-24-norcholecalciferol";1alpha-hydroxy-22-oxavitamin D3 / 1alpha-hydroxy-22-oxacholecalciferol;"22-ethyl-1alpha,22-dihydroxy-25,26,27-trinorvitamin D3 / 22-ethyl-1alpha,…	0.00237329	0.005449	0.55656	0.0480865	0.00201115	'not significant'	'down'	'down'	1.12225	0.96113	0.856435
479	'u'	'6-dehydrotestosterone glucuronide;Hydrocortisone succinate;;'	5.88e-06	0.000270134	1.45e-05	0.741342	0.000371533	'down'	'not significant'	'up'	0.89885	0.96572	1.07439
121	'u'	'Aloperine;;'	0.00455603	0.00795907	0.0973798	0.465404	0.00338139	'not significant'	'not significant'	'up'	0.901207	1.07913	1.19743
330	'u'	'(+)-14-methyl palmitic acid;10-methyl-hexadecanoic acid;11-methyl-hexadecanoic acid;12-methyl-hexadecanoic acid;13-methyl-hexadecanoic acid;15-methyl palmitic acid;"2,6-dimethyl-pentadecanoic acid";2-methyl-hexadecanoic acid;3-methyl-hexadecanoic acid;"4,8-dimethyl-pentadecanoic acid";4-methyl-hexadecanoic acid;4R-methyl-hexadecanoic acid;5-methyl-hexadecanoic acid;7-methyl-hexadecanoic acid;8-m…	0.000643991	0.00228479	0.00201115	0.988087	0.00338139	'down'	'not significant'	'up'	0.882419	0.992272	1.12449
332	'u'	'(+)-14-methyl palmitic acid;10-methyl-hexadecanoic acid;11-methyl-hexadecanoic acid;12-methyl-hexadecanoic acid;13-methyl-hexadecanoic acid;15-methyl palmitic acid;"2,6-dimethyl-pentadecanoic acid";2-methyl-hexadecanoic acid;3-methyl-hexadecanoic acid;"4,8-dimethyl-pentadecanoic acid";4-methyl-hexadecanoic acid;4R-methyl-hexadecanoic acid;5-methyl-hexadecanoic acid;7-methyl-hexadecanoic acid;8-m…	0.00399889	0.00732831	0.0140908	0.988087	0.00895135	'down'	'not significant'	'up'	0.894698	1.01911	1.13905
284	'u'	'(+)-16-methyl stearic acid;"(2R,6S,10S)-pristanate";11-methyl-octadecanoic acid;12-methyl-octadecanoic acid;13-methyl-octadecanoic acid;14-methyl-octadecanoic acid;15-methyl-octadecanoic acid;17-methyl-octadecanoic acid;2-methyl-octadecanoic acid;3-methyl-octadecanoic acid;"4,14-dimethyl-heptadecanoic acid";4-methyl-octadecanoic acid;5-methyl-octadecanoic acid;7-methyl-octadecanoic acid;8-methyl…	0.00308067	0.00644685	0.00338139	0.741342	0.0326632	'down'	'not significant'	'up'	0.927267	0.995813	1.07392
181	'u'	'(1R,2R)-3-oxo-2-pentyl-cyclopentaneoctanoic acid;"(1S,2S)-3-oxo-2-pentyl-cyclopentaneoctanoic acid";"(9Z)-(12S,13R)-12,13-Epoxyoctadecenoic acid";"(9Z,12Z)-(8S)-Hydroxyoctadeca-9,12-dienoic acid";12(13)-EpOME;"12,13-epoxy-9-octadecenoic acid";12-hydroxy-10-octadecynoic acid;12-hydroxy-9-octadecynoic acid;12-oxo-10E-octadecenoic acid;12-oxo-10Z-octadecenoic acid;12-oxo-9E-octadecenoic acid;12-oxo…	0.00308067	0.00629922	0.0326632	0.00338139	0.741342	'up'	'up'	'not significant'	1.95405	1.84825	0.945855
393	'u'	'(20S)-1alpha,20,25-trihydroxy-24-norvitamin D3/(20S)-1alpha,20,25-trihydroxy-24-norcholecalciferol;"(24R)-1alpha,24-dihydroxy-22-oxa-20-epivitamin D3 / (24R)-1alpha,24-dihydroxy-22-oxa-20-epicholecalciferol";"(24R)-1alpha,24-dihydroxy-22-oxavitamin D3 / (24R)-1alpha,24-dihydroxy-22-oxacholecalciferol";"(24S)-1alpha,24-dihydroxy-22-oxa-20-epivitamin D3 / (24S)-1alpha,24-dihydroxy-22-oxa-20-epicho…	0.0010851	0.00352312	0.23635	0.0973798	0.000666589	'not significant'	'not significant'	'up'	0.91501	1.07617	1.17613
566	'u'	'(22alpha)-hydroxy-isofucosterol;"(24R,24''R)-Fucosterol epoxide";"(6R)-6,19-ethano-25-hydroxy-6,19-dihydrovitamin D3 / (6R)-6,19-ethano-25-hydroxy-6,19-dihydrocholecalciferol";"(6S)-6,19-ethano-25-hydroxy-6,19-dihydrovitamin D3 / (6S)-6,19-ethano-25-hydroxy-6,19-dihydrocholecalciferol";"1alpha-hydroxy-26,27-dimethylvitamin D3 / 1alpha-hydroxy-26,27-dimethylcholecalciferol";1-Hydroxyvitamin D5;"2…	0.000226831	0.00136539	0.000666589	0.953198	0.00201115	'down'	'not significant'	'up'	0.873732	0.990364	1.13349
349	'u'	'(23Z)-25-hydroxy-16,17,23,24-tetradehydrovitamin D3 / (23Z)-25-hydroxy-16,17,23,24-tetradehydrocholecalciferol;"25-hydroxy-16,17,23,24-tetradehydrovitamin D3 / 25-hydroxy-16,17,23,24-tetradehydrocholecalciferol";"25-hydroxy-23,23,24,24-tetradehydrovitamin D3 / 25-hydroxy-23,23,24,24-tetradehydrocholecalciferol";calicoferol A;delta-Tocotrienol;;'	0.000643991	0.0023311	0.000371533	0.133916	0.133916	'down'	'not significant'	'not significant'	0.831605	0.919763	1.10601
44	'u'	'(3R)-3-Isopropenyl-6-oxoheptanoate;(3S)-3-Isopropenyl-6-oxoheptanoate;"1,6,6-Trimethyl-2,7-dioxabicyclo[3.2.2]nonan-3-one";"5-exo-Hydroxy-1,2-campholide";5-oxo-7E-decenoic acid;9-oxo-2E-decenoic acid;9-oxo-2Z-decenoic acid;;Capryloylglycine;;'	0.00237329	0.00567604	0.55656	0.0480865	0.00201115	'not significant'	'up'	'up'	0.788179	1.18044	1.49768
275	'u'	'(4Z,7Z,10Z,13Z,16Z,19Z)-Docosahexaenoic acid;"10,13,16-Docosatriynoic acid";"16beta-Methylpregn-4-ene-3,20-dione";"2alpha-Methylpregn-4-ene-3,20-dione";"3,9,15-Docosatriynoic acid";6alpha-Methylprogesterone;"7alpha-Methyl-4-pregnene-3,20-dione";"8,11,14-Docosatriynoic acid";"Docosa-4,7,10,13,16,19-Hexaenoic Acid";Promestriene (INN);Retinol Acetate/All-trans-retinyl Acetate;;'	2.17e-05	0.000497761	0.000666589	0.825615	5.66e-05	'down'	'not significant'	'up'	0.716963	0.996641	1.39009
272	'u'	'(4Z,7Z,10Z,13Z,16Z,19Z)-Docosahexaenoic acid;"10,13,16-Docosatriynoic acid";"16beta-Methylpregn-4-ene-3,20-dione";"2alpha-Methylpregn-4-ene-3,20-dione";"3,9,15-Docosatriynoic acid";6alpha-Methylprogesterone;"7alpha-Methyl-4-pregnene-3,20-dione";"8,11,14-Docosatriynoic acid";"Docosa-4,7,10,13,16,19-Hexaenoic Acid";Promestriene (INN);Retinol Acetate/All-trans-retinyl Acetate;;'	7.99e-05	0.00085038	0.000666589	0.988087	0.000371533	'down'	'not significant'	'up'	0.723705	1.00355	1.38669
234	'u'	'(4Z,7Z,10Z,13Z,16Z,19Z)-Docosahexaenoic acid;"10,13,16-Docosatriynoic acid";"16beta-Methylpregn-4-ene-3,20-dione";"2alpha-Methylpregn-4-ene-3,20-dione";"3,9,15-Docosatriynoic acid";6alpha-Methylprogesterone;"7alpha-Methyl-4-pregnene-3,20-dione";"8,11,14-Docosatriynoic acid";"Docosa-4,7,10,13,16,19-Hexaenoic Acid";Promestriene (INN);Retinol Acetate/All-trans-retinyl Acetate;;'	0.000590357	0.00228629	0.00556235	0.897785	0.00117045	'down'	'not significant'	'up'	0.720255	1.11413	1.54685
236	'u'	'(4Z,7Z,10Z,13Z,16Z,19Z)-Docosahexaenoic acid;"10,13,16-Docosatriynoic acid";"16beta-Methylpregn-4-ene-3,20-dione";"2alpha-Methylpregn-4-ene-3,20-dione";"3,9,15-Docosatriynoic acid";6alpha-Methylprogesterone;"7alpha-Methyl-4-pregnene-3,20-dione";"8,11,14-Docosatriynoic acid";"Docosa-4,7,10,13,16,19-Hexaenoic Acid";Promestriene (INN);Retinol Acetate/All-trans-retinyl Acetate;;'	0.00237329	0.00551997	0.0480865	0.55656	0.00201115	'down'	'not significant'	'up'	0.684093	1.10066	1.60893
305	'u'	(9Z)-(7S,8S)-Dihydroxyoctadecenoic acid;"12,13-DHOME";"12,13-dihydroxy-9-octadecenoic acid";"12,13-hydroxyoctadec-9(Z)-enoate";"18-hydroxy-9R,10S-epoxy-stearic acid";"18-hydroxy-9S,10R-epoxy-stearic acid";"7S,8S-dihydroxy-9Z-octadecenoic acid";"9,10-DHOME";"9,10-dihydroxy-12-octadecenoic acid";"9,10-epoxy-18-hydroxystearate";"9,10-hydroxyoctadec-12(Z)-enoate";"9,13-dihydroxy-10-octadecenoic acid"…	5.15e-07	9.2e-05	2.89e-05	0.897785	3.41e-06	'down'	'not significant'	'up'	0.719036	1.01629	1.4134
306	'u'	'(9Z)-(7S,8S)-Dihydroxyoctadecenoic acid;"12,13-DHOME";"12,13-dihydroxy-9-octadecenoic acid";"12,13-hydroxyoctadec-9(Z)-enoate";"18-hydroxy-9R,10S-epoxy-stearic acid";"18-hydroxy-9S,10R-epoxy-stearic acid";"7S,8S-dihydroxy-9Z-octadecenoic acid";"9,10-DHOME";"9,10-dihydroxy-12-octadecenoic acid";"9,10-epoxy-18-hydroxystearate";"9,10-hydroxyoctadec-12(Z)-enoate";"9,13-dihydroxy-10-octadecenoic acid…	0.000199093	0.00129023	0.000371533	0.825615	0.00338139	'down'	'not significant'	'up'	0.789466	1.11475	1.41202
298	'u'	'1-{2-[2-(2-Methoxyethoxy)Ethoxy]Ethoxy}-4-(1,1,3,3-Tetramethylbutyl)Benzene;Doxaprost (USAN/INN);ebelactone B;Montanol;;cis-5-Tetradecenoylcarnitine;;'	6.16e-05	0.000810841	0.00201115	0.741342	0.000108218	'down'	'not significant'	'up'	0.68541	1.0683	1.55863
301	'u'	'1-{2-[2-(2-Methoxyethoxy)Ethoxy]Ethoxy}-4-(1,1,3,3-Tetramethylbutyl)Benzene;Doxaprost (USAN/INN);ebelactone B;Montanol;;cis-5-Tetradecenoylcarnitine;;'	7.32e-05	0.000878457	0.00117045	0.897785	0.000202676	'down'	'not significant'	'up'	0.653125	1.05406	1.61387
94	'u'	'10-Hydroxydecanoic acid;2-hydroxy capric acid;3-Hydroxycapric acid;4-hydroxy capric acid;5-hydroxy capric acid;6-hydroxy-decanoic acid;7-hydroxy-decanoic acid;9-hydroxy-decanoic acid;;"6-Lactoyl-5,6,7,8-tetrahydropterin";6-Lactoyltetrahydropterin;"7,8-Dihydrobiopterin";Dihydrobiopterin;O2''-4a-cyclic-tetrahydrobiopterin;"Quinonoid 7,8-Tetrahydrobiopterin";quinonoid dihydrobiopterin;;'	4.95e-05	0.000686161	0.179976	2.89e-05	0.0216942	'not significant'	'up'	'up'	1.10692	1.41219	1.27578
157	'u'	'10-hydroxy-undecanoic acid;2-hydroxy hendecanoic acid;3-hydroxy-undecanoic acid;3S-hydroxy-undecanoic acid;4-hydroxy-undecanoic acid;omega-hydroxy hendecanoic acid;;"2-Hexyloxy-6-Hydroxymethyl-Tetrahydro-Pyran-3,5-Diol";;"5,7,9,11,13-tetradecapentaenoic acid";;(-)-Abscisic acid;(+)-abscisate;4-prenylphlorisobutyrophenone;Abscisate;Amaralin;Artemisiifolin;Ascosalitoxin;Baileyin;Chamissonin;Corono…	0.00399889	0.00761484	0.00895135	0.988087	0.0140908	'up'	'not significant'	'down'	1.91708	1.11179	0.57994
552	'u'	'1-18:2-lysoPC;1-Linoleoylglycerophosphocholine;"LysoPC(18:2(9Z,12Z))";"PC(18:2(2E,4E)/0:0)";"PC(18:2(9Z,12Z)/0:0)[U]";;Taltobulin (USAN/INN);;'	0.00519079	0.00871737	0.00338139	0.23635	0.23635	'up'	'not significant'	'not significant'	1.10259	1.05505	0.95688
473	'u'	'11''-carboxy-gamma-chromanol;"1alpha,25-dihydroxy-21-nor-20-oxavitamin D3 / 1alpha,25-dihydroxy-21-nor-20-oxacholecalciferol";"1alpha,25-dihydroxy-24-nor-22-oxavitamin D3 / 1alpha,25-dihydroxy-24-nor-22-oxacholecalciferol";"Androstane-3,17-diol dipropionate";;'	0.00308067	0.00688621	0.00201115	0.133916	0.303254	'down'	'not significant'	'not significant'	0.751574	0.791995	1.05378
158	'u'	'11-cis-Retinol;13-cis Retinol;9-cis-retinol;abietadienal;Abietal;dehydroabietadienol;ent-kaur-16-en-19-al;Ferruginol;isopimaradienal;Kaur-16-en-18-al;levopimaradienal;Levopimarinal;neoabietadienal;Neoabietal;palustradienal;Retinol;;'	0.000590357	0.00230854	0.00556235	0.897785	0.00117045	'down'	'not significant'	'up'	0.637347	1.00335	1.57426
465	'u'	'12-oxo-20-trihydroxy-leukotriene B4;;Optochin;;Mirfentanil (USAN);;Spirapril;;'	0.00455603	0.00778145	0.00338139	0.465404	0.0973798	'down'	'not significant'	'not significant'	0.721045	0.858741	1.19097
224	'u'	'14-Methyl-8E-hexadecenal;14R-Methyl-8E-hexadecenal;14R-Methyl-8Z-hexadecenal;14S-Methyl-8E-hexadecenal;14S-Methyl-8Z-hexadecenal;14Z-Methyl-8-hexadecenal;"2,6,8,12-Tetramethyl-2,4-tridecadien-1-ol";9Z-Heptadecenal;;"(6R,7S)-6,7-Epoxyoctadecanoic acid";(9Z)-(12S)-Hydroxyoctadecenoic acid;10-hydroxy-8-octadecenoic acid;10-keto stearic acid;10R-hydroxy-8E-octadecenoic acid;11-hydroxy-9-octadecenoic…	0.00010371	0.000952459	0.0480865	0.133916	5.66e-05	'down'	'not significant'	'up'	0.785704	1.22473	1.55876
226	'u'	'14-Methyl-8E-hexadecenal;14R-Methyl-8E-hexadecenal;14R-Methyl-8Z-hexadecenal;14S-Methyl-8E-hexadecenal;14S-Methyl-8Z-hexadecenal;14Z-Methyl-8-hexadecenal;"2,6,8,12-Tetramethyl-2,4-tridecadien-1-ol";9Z-Heptadecenal;;"(6R,7S)-6,7-Epoxyoctadecanoic acid";(9Z)-(12S)-Hydroxyoctadecenoic acid;10-hydroxy-8-octadecenoic acid;10-keto stearic acid;10R-hydroxy-8E-octadecenoic acid;11-hydroxy-9-octadecenoic…	0.000643991	0.00233636	0.133916	0.133916	0.000371533	'not significant'	'not significant'	'up'	0.756242	1.25362	1.6577
429	'u'	'17alpha-hydroxypregnenolone sulfate;17-Hydroxypregnenolone sulfate;;"17beta-Hydroxy-2alpha,17-dimethyl-5alpha-androstan-3-one";17beta-Hydroxy-5alpha-androstane acetate;3a-Hydroxy-5b-pregnane-20-one;3-alpha-Hydroxy-5-alpha-pregnan-20-one;3alpha-Hydroxy-5beta-pregnane-20-one;3beta-Hydroxy-5alpha-pregnane-20-one;3beta-Hydroxy-5beta-pregnane-20-one;Allopregnanolone;Bilobol;Epi-allopregnanolone;Epime…	0.000590357	0.0022537	0.00117045	0.897785	0.00556235	'down'	'not significant'	'up'	0.82139	0.909127	1.10682
845	'u'	18:3-16:3-MGDG;;Tetranactin;;'	0.00167607	0.00433775	0.380113	0.0692117	0.00117045	'not significant'	'not significant'	'up'	0.894424	1.09396	1.22309
531	'u'	'1alpha-(2-fluoroethyl)-25-hydroxy-26,27-dimethyl-24a-homo-22-oxavitamin D3 / 1alpha-(2-fluoroethyl)-25-hydroxy-26,27-dimethyl-24a-homo-22-oxacholecalciferol;"1beta-(2-fluoroethyl)-25-hydroxy-26,27-dimethyl-24a-homo-22-oxa-3-epivitamin D3 / 1beta-(2-fluoroethyl)-25-hydroxy-26,27-dimethyl-24a-homo-22-oxa-3-epicholecalciferol";;'	0.00519079	0.00872649	0.00338139	0.23635	0.23635	'down'	'not significant'	'not significant'	0.619649	0.809118	1.30577
30	'u'	'1-Amino-1-Carbonyl Pentane;trimethylaminoacetone;;L-Carnitine;;'	4.74e-05	0.000718945	0.00338139	0.55656	5.66e-05	'down'	'not significant'	'up'	0.877637	1.06703	1.2158
83	'u'	'1-ethyladenine;"3,9-Dimethyladenine";6-Dimethylaminopurine;;"(S)-9-(2,3-dihydroxypropyl)-adenine";"7,8-Dihydro-7,7-Dimethyl-6-Hydroxypterin";Desciclovir (USAN/INN);;'	5.88e-06	0.000286506	0.000371533	0.741342	1.45e-05	'down'	'not significant'	'up'	0.513193	1.00055	1.94967
412	'u'	'1-Naphthylacetylspermine;;"(22R)-22-hydroxy-24,25,26,27-tetranorvitamin D3 / (22R)-22-hydroxy-24,25,26,27-tetranorcholecalciferol";"(22S)-22-hydroxy-24,25,26,27-tetranorvitamin D3 / (22S)-22-hydroxy-23,24,25,26,27-pentanorcholecalciferol";"(5E)-(22R)-22-hydroxy-24,25,26,27-tetranorvitamin D3 / (5E)-(22R)-22-hydroxy-24,25,26,27-tetranorcholecalciferol";"(5E)-(22S)-22-hydroxy-24,25,26,27-tetranorv…	0.000835938	0.00277011	0.000666589	0.465404	0.0326632	'down'	'not significant'	'up'	0.935425	0.971589	1.03866
414	'u'	'1-Naphthylacetylspermine;;"(22R)-22-hydroxy-24,25,26,27-tetranorvitamin D3 / (22R)-22-hydroxy-24,25,26,27-tetranorcholecalciferol";"(22S)-22-hydroxy-24,25,26,27-tetranorvitamin D3 / (22S)-22-hydroxy-23,24,25,26,27-pentanorcholecalciferol";"(5E)-(22R)-22-hydroxy-24,25,26,27-tetranorvitamin D3 / (5E)-(22R)-22-hydroxy-24,25,26,27-tetranorcholecalciferol";"(5E)-(22S)-22-hydroxy-24,25,26,27-tetranorv…	0.00455603	0.00778973	0.00338139	0.465404	0.0973798	'down'	'not significant'	'not significant'	0.92029	0.980349	1.06526
245	'u'	'2,2-difluoro-hexadecanoic acid;;3beta-Fluoroandrost-5-en-17beta-ol;;Apovincamine;Catharanthine;Tabersonine;;'	0.000496119	0.00213195	0.00895135	0.741342	0.000666589	'down'	'not significant'	'up'	0.861179	0.995346	1.15579
38	'u'	'2,4,8-Trihydroxy-1-tetralone;"2E,4E,6E,8E-Decatetraenedioic acid";"2E,4E,6Z,8Z-Decatetraenedioic acid";"2E,4Z,6Z,8Z-Decatetraenedioic acid";5-Hydroxyconiferaldehyde;6-Hydroxymellein;Dimethyl phthalate;Ferulate;Isoferulic acid;Methyl caffeate;Monoethyl phthalate;Scytalone;;'	0.00399889	0.00740429	0.0140908	0.988087	0.00895135	'down'	'not significant'	'up'	0.914152	1.04608	1.14432
24	'u'	'2,4-Dihydroxy-Trans Cinnamic Acid;2-Hydroxy-3-(4-hydroxyphenyl)propenoate;3-(4-Hydroxyphenyl)pyruvate;"3,4-Dihydroxy-trans-cinnamate";4-Hydroxyphenylpyruvic acid;Aspirin;benzylmalonate;Caffeate;cis-caffeate;Monomethyl phthalate;"trans-2,3-Dihydroxycinnamate";;'	0.00308067	0.00633144	0.0326632	0.741342	0.00338139	'down'	'not significant'	'up'	0.896429	1.02452	1.14289
26	'u'	'2,4-Dihydroxy-Trans Cinnamic Acid;2-Hydroxy-3-(4-hydroxyphenyl)propenoate;3-(4-Hydroxyphenyl)pyruvate;"3,4-Dihydroxy-trans-cinnamate";4-Hydroxyphenylpyruvic acid;Aspirin;benzylmalonate;Caffeate;cis-caffeate;Monomethyl phthalate;"trans-2,3-Dihydroxycinnamate";;'	0.00308067	0.00679175	0.133916	0.303254	0.00201115	'not significant'	'not significant'	'up'	0.864437	1.04844	1.21286
86	'u'	'2,4-octadienal;"5,7-octadienal";;2''-5''dideoxyuridine;3-Amino-6-Hydroxy-Tyrosine;;'	0.00399889	0.00744719	0.988087	0.0140908	0.00895135	'not significant'	'down'	'down'	1.00689	0.883841	0.877792
631	'u'	'20-Hydroxyecdysone;26-Hydroxyecdysone;Ajugasterone C;Inokosterone;Pterosterone;;'	0.000199093	0.00126975	0.00338139	0.825615	0.000371533	'down'	'not significant'	'up'	0.737338	1.21531	1.64824
381	'u'	'20-hydroxy-eicosanoic acid;2-hydroxy-eicosanoic acid;3-hydroxy-eicosanoic acid;L-2-hydroxyphytanate;Polyoxyl 40 stearate (JP15/NF);;"(22R)-22-hydroxy-24,25,26,27-tetranorvitamin D3 / (22R)-22-hydroxy-24,25,26,27-tetranorcholecalciferol";"(22S)-22-hydroxy-24,25,26,27-tetranorvitamin D3 / (22S)-22-hydroxy-23,24,25,26,27-pentanorcholecalciferol";"(5E)-(22R)-22-hydroxy-24,25,26,27-tetranorvitamin D3…	6.16e-05	0.000797763	0.000108218	0.741342	0.00201115	'down'	'not significant'	'up'	0.931906	0.976852	1.04823
384	'u'	'20-hydroxy-eicosanoic acid;2-hydroxy-eicosanoic acid;3-hydroxy-eicosanoic acid;L-2-hydroxyphytanate;Polyoxyl 40 stearate (JP15/NF);;"(22R)-22-hydroxy-24,25,26,27-tetranorvitamin D3 / (22R)-22-hydroxy-24,25,26,27-tetranorcholecalciferol";"(22S)-22-hydroxy-24,25,26,27-tetranorvitamin D3 / (22S)-22-hydroxy-23,24,25,26,27-pentanorcholecalciferol";"(5E)-(22R)-22-hydroxy-24,25,26,27-tetranorvitamin D3…	6.16e-05	0.000791381	0.000108218	0.741342	0.00201115	'down'	'not significant'	'up'	0.927842	0.983694	1.0602
378	'u'	'20-hydroxy-eicosanoic acid;2-hydroxy-eicosanoic acid;3-hydroxy-eicosanoic acid;L-2-hydroxyphytanate;Polyoxyl 40 stearate (JP15/NF);;"(22R)-22-hydroxy-24,25,26,27-tetranorvitamin D3 / (22R)-22-hydroxy-24,25,26,27-tetranorcholecalciferol";"(22S)-22-hydroxy-24,25,26,27-tetranorvitamin D3 / (22S)-22-hydroxy-23,24,25,26,27-pentanorcholecalciferol";"(5E)-(22R)-22-hydroxy-24,25,26,27-tetranorvitamin D3…	7.32e-05	0.000865538	0.000202676	0.897785	0.00117045	'down'	'not significant'	'up'	0.929079	0.97193	1.04612
387	'u'	'20-hydroxy-eicosanoic acid;2-hydroxy-eicosanoic acid;3-hydroxy-eicosanoic acid;L-2-hydroxyphytanate;Polyoxyl 40 stearate (JP15/NF);;"(22R)-22-hydroxy-24,25,26,27-tetranorvitamin D3 / (22R)-22-hydroxy-24,25,26,27-tetranorcholecalciferol";"(22S)-22-hydroxy-24,25,26,27-tetranorvitamin D3 / (22S)-22-hydroxy-23,24,25,26,27-pentanorcholecalciferol";"(5E)-(22R)-22-hydroxy-24,25,26,27-tetranorvitamin D3…	0.00167607	0.00421556	0.00117045	0.380113	0.0692117	'down'	'not significant'	'not significant'	0.905581	0.978348	1.08035
354	'u'	'24-Nor-5beta-cholane-3alpha,12alpha,22,23-tetrol;"24-Nor-5beta-cholane-3alpha,7alpha,12alpha,23-tetrol";"24-Nor-5beta-cholane-3alpha,7alpha,22,23-tetrol";"24-Nor-5beta-cholane-3alpha,7beta,22,23-tetrol";Persin;;trans-Hexadec-2-enoyl carnitine;;'	7.32e-05	0.00087195	0.000202676	0.897785	0.00117045	'down'	'not significant'	'up'	0.514181	0.898421	1.74729
352	'u'	'24-Nor-5beta-cholane-3alpha,12alpha,22,23-tetrol;"24-Nor-5beta-cholane-3alpha,7alpha,12alpha,23-tetrol";"24-Nor-5beta-cholane-3alpha,7alpha,22,23-tetrol";"24-Nor-5beta-cholane-3alpha,7beta,22,23-tetrol";Persin;;trans-Hexadec-2-enoyl carnitine;;'	7.99e-05	0.000839264	0.000666589	0.988087	0.000371533	'down'	'not significant'	'up'	0.611924	1.03141	1.68552
464	'u'	'24-Nor-5beta-cholane-3alpha,7alpha,12alpha,22,23-pentol;PGF2alpha isopropyl ester;Pimilprost (JAN/INN);;'	0.00455603	0.00814499	0.0973798	0.465404	0.00338139	'not significant'	'not significant'	'down'	1.13434	1.06569	0.939478
461	'u'	'27-nor-5b-cholestane-3a,7a,12a,24,25-pentol;;'	2.07e-06	0.000151373	5.66e-05	0.953198	1.45e-05	'down'	'not significant'	'up'	0.770652	1.09004	1.41444
280	'u'	'2-Decenoyl N-Acetyl Cysteamine;;Ciglitazone (USAN/INN);;'	0.00308067	0.00670892	0.00338139	0.741342	0.0326632	'up'	'not significant'	'down'	1.42977	1.02782	0.718876
638	'u'	2-deoxyecdysone 22-phosphate;;Leukotriene F4;;Hydrocortisone cypionate;;Herbimycin;;Acrovestone;;Rescimetol (JAN/INN);;'	0.00308067	0.00660158	0.00201115	0.133916	0.303254	'up'	'not significant'	'not significant'	1.17669	1.13467	0.964293
138	'u'	'2-Ethylhexyl phthalate;3''-carboxy-alpha-chromanol;4-prenylphlorisovalerophenone;Alpha-CEHC;Dibutyl phthalate;Diisobutyl phthalate;;'	0.0010851	0.00349487	0.0973798	0.23635	0.000666589	'not significant'	'not significant'	'up'	0.892884	1.00244	1.1227
114	'u'	'2-Hydroxy-3-methylbenzalpyruvate;2-Hydroxy-8-methylchromene-2-carboxylate;"cis-1,2-Dihydroxy-1,2-dihydro-8-carboxynaphthalene";Lathodoratin;Scoparone;;4-Hydroxy-3-Methyl Butyl Diphosphate;;AMCC;;'	0.000226831	0.00141302	0.000666589	0.953198	0.00201115	'up'	'not significant'	'down'	1.31836	0.967242	0.73367
111	'u'	'2-Hydroxy-3-methylbenzalpyruvate;2-Hydroxy-8-methylchromene-2-carboxylate;"cis-1,2-Dihydroxy-1,2-dihydro-8-carboxynaphthalene";Lathodoratin;Scoparone;;4-Hydroxy-3-Methyl Butyl Diphosphate;;AMCC;;'	0.000269918	0.00149074	0.0216942	0.380113	0.000202676	'up'	'not significant'	'down'	1.28819	0.884765	0.686829
15	'u'	'2-Methyl-6-oxohepta-2,4-dienal;2-octenedial;2-octynoic acid;4-octenedial;"4Z,7-octadienoic acid";"5,7-octadienoic acid";7-octynoic acid;"cis-1,2-Dihydro-3-ethylcatechol";cis-ethylbenzene dihydrodiol;;Homostachydrine;Lentiginosine;Tranexamic acid (JP15/USAN/INN);;'	2.81e-05	0.000481155	1.45e-05	0.0973798	0.0326632	'up'	'not significant'	'down'	1.35621	1.2331	0.909224
12	'u'	'2-methylbutyraldehyde;3-Methylbutanal;Cyclopentanol;Pentan-2-one;pentan-3-one;Pentanal;Prenol;Tetrahydropyran;;(R)-3-Hydroxyhexanoic acid;"2,3-Dideoxyfucose";2-Ethyl-2-Hydroxybutyric acid;2-Hydroxy-3-methylpentanoic acid;2-Hydroxycaproic acid;5-Hydroxyhexanoic acid;6-Hydroxyhexanoic acid;alpha-hydroxyisocaproic acid;D-2-Hydroxyisocaproate;DL-4-hydroxy caproic acid;Ethyl (R)-3-hydroxybutanoate;Hy…	0.000118159	0.00106687	0.000108218	0.465404	0.00895135	'down'	'not significant'	'up'	0.602894	0.950416	1.57642
203	'u'	'3-(5-Amino-7-Hydroxy-[1,2,3]Triazolo[4,5-D]Pyrimidin-2-Yl)-Benzoic Acid;;AMCC;;'	0.000835938	0.00289548	0.0326632	0.465404	0.000666589	'up'	'not significant'	'down'	1.10937	0.911925	0.822022
538	'u'	'3,5-dihydroxy-6,7-didehydro-12''-apo-beta-caroten-12''-al;"5,6-epoxy-3-hydroxy-12''-apo-beta-caroten-12''-al";Quingestanol acetate (USAN);;Hydrocortisone caproate;;'	0.00113331	0.00342376	0.00117045	0.65001	0.0216942	'down'	'not significant'	'up'	0.761017	0.981411	1.2896
56	'u'	'3,6-dioxo-decanoic acid;4E-Decenedioic acid;4Z-Decenedioic acid;"6,9-dioxo-decanoic acid";Decenedioic acid;;Levocarnitine propionate (USAN);O-Propanoylcarnitine;;'	0.00190959	0.00475821	0.00117045	0.179976	0.179976	'up'	'not significant'	'not significant'	2.13671	1.56659	0.733181
271	'u'	'3alpha-Hydroxysteroid;3beta-Hydroxysteroid;5a-Androstan-3b-ol;5alpha-Androstan-17beta-ol;5alpha-Androstan-3alpha-ol;7beta-Hydroxysteroid;;Fruticosonine;;'	0.000160193	0.00128089	0.000202676	0.00556235	0.65001	'down'	'down'	'not significant'	0.615812	0.695708	1.12974
27	'u'	'3-Amino-3-(4-hydroxyphenyl)propanoate;3-Hydroxyphenylalanine;4-Hydroxy-4-(3-pyridyl)-butanoic acid;Adrenalone (USAN/INN);alpha-aminooxy-beta-phenylpropionate;L-Threo-3-Phenylserine;L-Tyrosine;o-Tyrosine;Styramate (INN);;'	0.00035037	0.00180483	0.000202676	0.0692117	0.179976	'up'	'not significant'	'not significant'	1.21876	1.14128	0.93643
19	'u'	'3-Amino-3-(4-hydroxyphenyl)propanoate;3-Hydroxyphenylalanine;4-Hydroxy-4-(3-pyridyl)-butanoic acid;Adrenalone (USAN/INN);alpha-aminooxy-beta-phenylpropionate;L-Threo-3-Phenylserine;L-Tyrosine;o-Tyrosine;Styramate (INN);;4-Coumarate;"9-hydroxy-7E-Nonene-3,5-diynoic acid";"9-hydroxy-7Z-Nonene-3,5-diynoic acid";Benzoyl acetate;Caffeic aldehyde;cis-2-Hydroxycinnamate;cis-p-Coumarate;coumarinate;enol…	0.0010851	0.00345335	0.000666589	0.0973798	0.23635	'up'	'not significant'	'not significant'	1.19777	1.1221	0.936828
28	'u'	'3-Amino-3-(4-hydroxyphenyl)propanoate;3-Hydroxyphenylalanine;4-Hydroxy-4-(3-pyridyl)-butanoic acid;Adrenalone (USAN/INN);alpha-aminooxy-beta-phenylpropionate;L-Threo-3-Phenylserine;L-Tyrosine;o-Tyrosine;Styramate (INN);;4-Coumarate;"9-hydroxy-7E-Nonene-3,5-diynoic acid";"9-hydroxy-7Z-Nonene-3,5-diynoic acid";Benzoyl acetate;Caffeic aldehyde;cis-2-Hydroxycinnamate;cis-p-Coumarate;coumarinate;enol…	0.00167607	0.00450458	0.00117045	0.380113	0.0692117	'up'	'not significant'	'not significant'	1.21411	1.14209	0.940685
33	'u'	'3-Hexenal;4-hexenal;5-hexenal;cis-3-hexenal;Cyclohexanone;Leaf aldehyde;Methylpentynol (INN);trans-2-hexenal;;(5-L-Glutamyl)-L-glutamine;2-Keto-n-heptylic acid;3-butyrl propionic acid;4-Hydroxycyclohexylcarboxylic acid;4-propionyl butyric acid;5-aceto valeric acid;7-oxoheptanoate;ethyl-2-methylacetoacetate;n-valeryl acetic acid;trans-4-Hydroxycyclohexanecarboxylate;;'	0.000835938	0.00290173	0.0326632	0.465404	0.000666589	'up'	'not significant'	'down'	1.03087	0.917117	0.889658
333	'u'	'3-Methylfentanyl;Alpha-methylfentanyl;;Azipramine (USAN);;'	5.15e-07	8.28e-05	2.89e-05	0.897785	3.41e-06	'down'	'not significant'	'up'	0.864959	0.948956	1.09711
112	'u'	'4,4''-Stilbenedicarboxamidine dihydrochloride;;'	0.000382201	0.00186707	0.0140908	0.55656	0.000371533	'down'	'not significant'	'up'	0.747657	0.999142	1.33636
186	'u'	'4-Chlorochalcone;;Acecarbromal (INN);;'	0.00366585	0.00736459	0.0216942	0.897785	0.00556235	'up'	'not significant'	'down'	1.03922	0.874287	0.841289
239	'u'	'5-[(3aS,4R,6aR)-2-Oxohexahydro-1H-thieno[3,4-d]imidazol-4-yl]pentanoic acid;Biotin;THIO-ATPA;;Nicotinamide D-ribonucleotide;NMN;;3-Oxohexobarbital;;4-Nitrophenyl-3-ketovalidamine;;6-Acetophenazine-1-carboxylic acid;;Aurin;;'	0.00366585	0.00718496	0.00556235	0.897785	0.0216942	'down'	'not significant'	'up'	0.721463	1.00251	1.38954
595	'u'	'5alpha-Cholestane-3alpha,7alpha,12alpha,25,26,27-hexol;"5beta-Cholestane-2beta,3alpha,7alpha,12alpha,26,27-hexol";"5beta-Cholestane-3alpha,7alpha,12alpha,24,25,26-hexol";"5beta-Cholestane-3alpha,7alpha,12alpha,24,26,27-hexol";"5beta-Cholestane-3alpha,7alpha,12alpha,25,26,27-hexol";5-beta-scymnol;Scymnol;;RU82129;;(3Z)-Phytochromobilin;"15,16-Dihydrobiliverdin";"4E,15Z-Bilirubin IXa";Bilirubin;;'	7.99e-05	0.000879503	0.000371533	0.988087	0.000666589	'down'	'not significant'	'up'	0.712803	1.13363	1.59038
598	'u'	'5alpha-Cholestane-3alpha,7alpha,12alpha,25,26,27-hexol;"5beta-Cholestane-2beta,3alpha,7alpha,12alpha,26,27-hexol";"5beta-Cholestane-3alpha,7alpha,12alpha,24,25,26-hexol";"5beta-Cholestane-3alpha,7alpha,12alpha,24,26,27-hexol";"5beta-Cholestane-3alpha,7alpha,12alpha,25,26,27-hexol";5-beta-scymnol;Scymnol;;RU82129;;(3Z)-Phytochromobilin;"15,16-Dihydrobiliverdin";"4E,15Z-Bilirubin IXa";Bilirubin;;'	0.000236911	0.00132208	0.00117045	1	0.00117045	'down'	'not significant'	'up'	0.709048	1.17064	1.651
64	'u'	'5-Methoxybenzimidazole;;"[[4-(Aminomethyl)Phenyl]Amino]Oxo-Acetic Acid,";4-(Acetylamino)-3-Amino Benzoic Acid;4-Aminohippuric acid;N-carbamoyl-D-phenylglycine;;'	2.47e-05	0.000490096	0.000108218	0.953198	0.000371533	'down'	'not significant'	'up'	0.642841	0.964916	1.50102
61	'u'	'5-Methoxyindoleacetate;Gentianamine;Indolelactate;Swietenidin B;;'	0.000199093	0.00140341	0.000371533	0.825615	0.00338139	'up'	'not significant'	'down'	1.39262	1.09535	0.786535
46	'u'	'5-Methoxyindoleacetate;Gentianamine;Indolelactate;Swietenidin B;;'	0.00140852	0.00415365	0.00201115	0.825615	0.0140908	'up'	'not significant'	'down'	1.34291	1.10046	0.819459
25	'u'	'5-Nitroindazole;6-Nitroindazole;7-Nitroindazole;;"1,7-Dimethylxanthine";Theobromine;Theophylline;;"4,5-Dimethyl-1,2-Phenylenediamine";Betahistine (INN);"N,N-Dimethyl-1,4-phenylenediamine";Phenelzine;;'	7.99e-05	0.000782972	5.66e-05	0.303254	0.0140908	'up'	'not significant'	'down'	2.48351	1.36302	0.548826
304	'u'	'5-sulfatoxy-N-acetylserotonin;;Fluorodifen;;Chlormidazole (INN);;'	0.00399889	0.00760583	0.0140908	0.988087	0.00895135	'up'	'not significant'	'down'	1.06707	0.947016	0.887494
293	'u'	'6alpha,9-Difluoro-11beta-hydroxypregn-4-ene-3,20-dione;;'	2.58e-05	0.000482114	0.000202676	1	0.000202676	'down'	'not significant'	'up'	0.832114	0.982833	1.18113
292	'u'	'6alpha,9-Difluoro-11beta-hydroxypregn-4-ene-3,20-dione;;'	0.00366585	0.00715877	0.0216942	0.897785	0.00556235	'down'	'not significant'	'up'	0.837573	0.984577	1.17551
535	'u'	'6-Oxo-2-hydroxy-7-(4''-chlorophenyl)-3,8,8,8-tetrachloroocta-2E,4E- dienoate;;'	0.00308067	0.00663697	0.00338139	0.741342	0.0326632	'up'	'not significant'	'down'	1.16471	1.05294	0.904029
283	'u'	'7-(1-Methyl-1,2,3-Triazol-4-Yl)-6-Formyl-2,7-Dihydro-[1,4]Thiazepine-3-Carboxylic Acid, Brl42715, C6-(N1-Methyl-1,2,3-Triazolylmethylene)Penem;;Diethyl phenyl phosphate;;NCX 701;;Imazodan (USAN);Oxifungin (USAN);;'	0.00366585	0.00734622	0.0216942	0.897785	0.00556235	'up'	'not significant'	'down'	1.06297	0.917249	0.862912
919	'u'	'7-Hydroxylpradimicin A;;'	0.00455603	0.0080377	0.00338139	0.0973798	0.465404	'down'	'not significant'	'not significant'	0.920063	0.964025	1.04778
335	'u'	'9-(4-Hydroxybutyl)-N2-Phenylguanine;;'	7.99e-05	0.000807594	0.000371533	0.988087	0.000666589	'up'	'not significant'	'down'	2.07896	1.31695	0.633466
443	'u'	'Abacavir succinate (USAN);;Benfuracarb;;Pamicogrel (JAN/INN);;Meclizine;;'	0.00617679	0.00993714	0.0692117	0.65001	0.00556235	'not significant'	'not significant'	'up'	0.929955	1.00374	1.07934
185	'u'	'Albendazole S-oxide;;10-tetradecynoic acid;"10Z,12E-tetradecadienoic acid";11-tetradecynoic acid;12-tetradecynoic acid;13-tetradecynoic acid;"2E,4E-tetradecadienoic acid";"3,4-tetradecadienoic acid";3-tetradecynoic acid;"3Z,5E-tetradecadienoic acid";"3Z,5Z-tetradecadienoic acid";4-tetradecynoic acid;"5,8-Tetradecadienoic acid";5-tetradecynoic acid;"5Z,8Z-tetradecadienoic acid";6-tetradecynoic ac…	7.32e-05	0.000891767	0.00117045	0.897785	0.000202676	'down'	'not significant'	'up'	0.709933	1.04398	1.47053
204	'u'	'Alloclamide (JAN);;beta-Obscurine;Dimethisoquin (USAN);;'	0.000382201	0.00185578	0.0140908	0.55656	0.000371533	'down'	'not significant'	'up'	0.713569	1.09953	1.54089
125	'u'	'Alpha-ethyltryptamine;Fenproporex (INN);"N,N-Dimethyltryptamine";;Lenacil;;'	0.000160193	0.00120308	0.00556235	0.65001	0.000202676	'down'	'not significant'	'up'	0.682112	1.10309	1.61717
498	'u'	'Amastatin;;N2''-Acetylgentamicin C1a;;Polidronium (JAN/INN);;'	0.000496119	0.00225878	0.000666589	0.741342	0.00895135	'up'	'not significant'	'down'	1.58649	1.27949	0.806488
462	'u'	'Amesergide (USAN/INN);Undecylprodigiosin;;'	0.00617679	0.00990739	0.65001	0.0692117	0.00556235	'not significant'	'not significant'	'down'	1.14693	0.934893	0.815129
72	'u'	'Aspartate Beryllium Trifluoride;;Gallate;;5-Carboxy-2-oxohept-3-enedioate;5-Carboxymethyl-2-hydroxymuconate;;'	0.00237329	0.00554404	0.00201115	0.55656	0.0480865	'down'	'not significant'	'up'	0.757648	0.904561	1.19391
128	'u'	'Brugine;;'	0.000382201	0.00186141	0.0140908	0.55656	0.000371533	'down'	'not significant'	'up'	0.755691	1.10226	1.45861
372	'u'	'Bunaftine (INN);Hydroxystenozole;;"2alpha-(Hydroxymethyl)-17-methyl-5alpha-androstane-3beta,17beta-diol";"5beta-Pregnane-3alpha,17alpha,20alpha-triol";;Quinbolone (USAN/INN);;Acrisorcin (USAN/INN);Cinperene (USAN);;'	0.00167607	0.00422879	0.00117045	0.380113	0.0692117	'down'	'not significant'	'not significant'	0.709426	0.892942	1.25868
296	'u'	'Capnine;;didesmethyl tocotrienol;;'	0.000382201	0.00180666	0.000371533	0.55656	0.0140908	'down'	'not significant'	'up'	0.667099	0.961182	1.44084
79	'u'	'Carbidopa;Porphobilinogen;Proxibarbal (INN);;Etoformin (USAN);;'	0.000835938	0.00281656	0.000666589	0.465404	0.0326632	'down'	'not significant'	'up'	0.422072	0.719247	1.70409
29	'u'	'Dacarbazine (JAN/USP/INN);;1-Methylguanine;3-Methylguanine;7-Methylguanine;9-Methylguanine;N2-Methylguanine;;4-Heptanone;Ethyl isobutyl ketone;Heptan-2-one;Heptanal;;(R)-2-Hydroxycaprylic acid;3-hydroxyoctanoic acid;4-hydroxy-octanoic acid;5-hydroxy-octanoic acid;6-hydroxy caprylic acid;7-Hydroxyoctanoic acid;8-hydroxy caprylic acid;Ethyl (R)-3-hydroxyhexanoate;Ethyl (S)-3-hydroxyhexanoate;Hydro…	0.00140852	0.00401372	0.0140908	0.825615	0.00201115	'down'	'not significant'	'up'	0.623263	1.05081	1.68598
508	'u'	'Decaethylene Glycol;;Amcinonide (JAN/USP/INN);;'	7.99e-05	0.000885568	0.000371533	0.988087	0.000666589	'down'	'not significant'	'up'	0.752117	0.950258	1.26344
254	'u'	'Decylubiquinol;"methyl 15-hydroperoxy-9Z,12Z,16E-octadecatrienoate";"methyl-10-hydroperoxy-8E,12Z,15Z-octadecatrienoate";;'	0.00366585	0.00716748	0.0216942	0.897785	0.00556235	'down'	'not significant'	'up'	0.707787	0.87788	1.24032
302	'u'	'Deprostil (USAN/INN);Methyl acetyl ricinoleate;"MG(18:2(9Z,12Z)/0:0/0:0)[rac]";PGF2alpha methyl ether;Rioprostil (USAN/INN);;Tetradecanoylcarnitine;;'	0.000118159	0.00104919	0.00895135	0.465404	0.000108218	'down'	'not significant'	'up'	0.618562	1.00073	1.61784
509	'u'	Dieldrin;;'	0.00167607	0.00444512	0.0692117	0.380113	0.00117045	'not significant'	'not significant'	'down'	1.15482	0.970398	0.840299
353	'u'	'Dimepranol acedoben (USAN);;coniferaldehyde glucoside;;"2,3-Dihydro-2-(4-hydroxyphenyl)-5,6,7,8-tetramethoxy-4H-1- benzopyran-4-one";Elephantopin;Goyazensolide;Vernodalin;;Resistomycin;;'	0.00167607	0.00445984	0.0692117	0.380113	0.00117045	'not significant'	'not significant'	'down'	1.39931	0.995706	0.711572
22	'u'	'D-penicillamine;Ethyl L-cysteine (JP15);L-Methionine;Penicillamine;;'	0.00308067	0.00694416	0.00201115	0.303254	0.133916	'up'	'not significant'	'not significant'	1.089	1.0626	0.975752
712	'u'	'D-Urobilin;;'	0.00519079	0.00869919	0.00338139	0.23635	0.23635	'down'	'not significant'	'not significant'	0.787105	0.98477	1.25113
93	'u'	'Eflornithine;;1-Methylxanthine;3-Methylxanthine;7-Methylxanthine;8-Methyl-9-Oxoguanine;;Soman;;(E)-2-(Methoxycarbonylmethyl)butenedioate;(E)-3-(methoxycarbonyl)pent-2-enedioate;"(Z)-But-2-ene-1,2,3-tricarboxylate";2-methyl-cis-aconitate;"alpha,epsilon-diketopimelate";"But-1-ene-1,2,4-tricarboxylate";E-3-carboxyl-2-pentenedioate 5-methyl ester;trans-homoaconitate;;'	7e-06	0.000304071	2.89e-05	0.897785	0.000202676	'down'	'not significant'	'up'	0.647366	0.900308	1.39073
346	'u'	'Finasteride;;'	0.000835938	0.00277583	0.000666589	0.465404	0.0326632	'down'	'not significant'	'up'	0.748126	0.907767	1.21339
478	'u'	'Fluocortolone 21-pivalate;;'	7.32e-05	0.000852994	0.000202676	0.897785	0.00117045	'up'	'not significant'	'down'	1.28377	1.04794	0.816299
476	'u'	'Fluocortolone 21-pivalate;;'	0.000199093	0.00135584	0.00338139	0.825615	0.000371533	'up'	'not significant'	'down'	1.34236	0.998718	0.743999
309	'u'	'Gepirone (USAN);Loxtidine;;"11,14-eicosadienoic acid";"11Z,15Z-eicosadienoic acid";"5,11-Eicosadienoic acid";"7,13-Eicosadienoic acid";"8,11-Eicosadienoic acid";"8Z,11Z-eicosadienoic acid";Ethyl linoleate (JAN);Icosatrienoic acid;Sclareol;;Deprostil (USAN/INN);Methyl acetyl ricinoleate;"MG(18:2(9Z,12Z)/0:0/0:0)[rac]";PGF2alpha methyl ether;Rioprostil (USAN/INN);;'	0.00308067	0.00691506	0.00201115	0.133916	0.303254	'down'	'not significant'	'not significant'	0.746967	0.829065	1.10991
759	'u'	'Glycinoprenol-9;;'	0.000590357	0.00222725	0.00556235	0.897785	0.00117045	'down'	'not significant'	'up'	0.916334	1.01481	1.10747
216	'u'	'Heptadecatrienal;Sterol;;"(9R,13R)-10,11-dihydro-12-oxo-15-phytoenoic acid";"(9R,13R)-10-oxo-11-phytoenoic acid";"(9R,13R)-15,16-dihydro-12-oxo-10-phytoenoic acid";"(9S,13S)-10-oxo-11-phytoenoic acid";"(9S,13S)-15,16-dihydro-12-oxo-10-phytoenoic acid";"(9Z)-(13S)-12,13-Epoxyoctadeca-9,11-dienoic acid";12(13)-EpODE;"12,13S-epoxy-9Z,11-octadecadienoic acid";12-oxo-9-octadecynoic acid;13(S)-HOT;13(…	0.000590357	0.00229736	0.00117045	0.897785	0.00556235	'down'	'not significant'	'up'	0.64286	1.06439	1.65571
230	'u'	'HYDROXYFASUDIL;;"4,7,10-hexadecatrienoic acid";"5E,8E,11E-hexadecatrienoic acid";"6,9,12-hexadecatrienoic acid";"7,10,13-hexadecatrienoic acid";"7Z,10Z,13Z-hexadecatrienoic acid";"9,12,15-hexadecatrienoic acid";Hiragonic acid;Methyl farnesoate;Triton X-100;;'	0.000236911	0.00134544	0.00117045	1	0.00117045	'down'	'not significant'	'up'	0.636184	1.02091	1.60474
391	'u'	'Kurchessine;;'	0.000199093	0.00136161	0.000108218	0.0973798	0.0973798	'down'	'not significant'	'not significant'	0.884278	0.917151	1.03717
104	'u'	'Lacinilene C 7-methyl ether;;'	0.00237329	0.00552797	0.0480865	0.55656	0.00201115	'down'	'not significant'	'up'	0.904812	1.00477	1.11047
106	'u'	'Lacinilene C 7-methyl ether;;'	0.00308067	0.00631528	0.0326632	0.741342	0.00338139	'down'	'not significant'	'up'	0.917166	1.02484	1.1174
82	'u'	'L-beta-aspartyl-L-leucine;L-gamma-glutamyl-L-valine;;(-)-Citronellol;(-)-Menthol;(+)-Neomenthol;"2,6-Dimethyl-7-Octen-2-Ol";5-decen-1-ol;7E-decen-1-ol;7-methyl-6E-nonen-3-ol;beta-Citronellol;citronellol;Decanal;l-Menthol (JP15);;10-hydroxy-undecanoic acid;2-hydroxy hendecanoic acid;3-hydroxy-undecanoic acid;3S-hydroxy-undecanoic acid;4-hydroxy-undecanoic acid;omega-hydroxy hendecanoic acid;;'	0.00190959	0.00475084	0.179976	0.179976	0.00117045	'not significant'	'not significant'	'up'	0.897665	1.07007	1.19205
633	'u'	'Lecimibide (USAN);;Dimethylprotoporphyrin IX dimethyl ester;;'	0.000269918	0.00148057	0.0216942	0.380113	0.000202676	'up'	'not significant'	'down'	1.04832	0.982492	0.937209
634	'u'	'Lecimibide (USAN);;Dimethylprotoporphyrin IX dimethyl ester;;'	0.000269918	0.00147553	0.0216942	0.380113	0.000202676	'up'	'not significant'	'down'	1.07002	0.998287	0.932958
410	'u'	'Leupeptin;;MG(18:0/0:0/0:0);;'	0.000382201	0.00180136	0.000371533	0.55656	0.0140908	'down'	'not significant'	'up'	0.868361	0.95068	1.0948
446	'u'	'LY374571;;Amustaline (USAN);;Eletriptan (INN);;"(6RS)-22-oxo-23,24,25,26,27-pentanorvitamin D3 6,19-sulfur dioxide adduct / (6RS)-22-oxo-23,24,25,26,27-pentanorcholecalciferol 6,19-sulfur dioxide adduct";;Bis-Benzamidine;;Adapalene (JAN/USAN/INN);;'	0.000643991	0.00227474	0.00201115	0.988087	0.00338139	'down'	'not significant'	'up'	0.934624	0.994533	1.0641
506	'u'	'LysoPE(0:0/18:2(9Z,12Z));"LysoPE(18:2(9Z,12Z)/0:0)";;Veratramine;;'	4.33e-07	0.000116026	1.6e-06	0.741342	5.66e-05	'up'	'not significant'	'down'	1.58679	1.09919	0.692708
291	'u'	'm-Carboxyphenyl phenylacetamidomethylphosphonate;Naftalofos (USAN/INN);;Glyhexamide (USAN/INN);;GSK 4716;NAC;;[6]-Gingerdione;Trichodermin;;"2-Amino-3-[4-Hydroxy-6-Oxo-3-(2-Phenyl-Cyclopropylimino)-Cyclohexa-1,4-Dienyl]-Propionic Acid";;Rhodamine 123;;Trimethylenetetraurea;;'	0.000382201	0.00181199	0.000371533	0.0140908	0.55656	'up'	'up'	'not significant'	1.38901	1.2452	0.89646
382	'u'	'methyl 8-[3,5-epidioxy-2-(3-hydroperoxy-1-pentenyl)-cyclopentyl]-octanoate;PGF2alpha-11-acetate;;'	2.17e-05	0.00049075	5.66e-05	0.825615	0.000666589	'up'	'not significant'	'down'	1.24194	1.05746	0.851456
487	'u'	'Methymycin;Neomethymycin;;"(24S)-Cholest-5-ene-3beta,7alpha,24-triol";"1,25-Dihydroxycholesterol";"17a,20a-Dihydroxycholesterol";"17alpha,20alpha-Dihydroxycholesterol";"1alpha,25-dihydroxy-2alpha-methyl-19-nor-20-epivitamin D3 / 1alpha,25-dihydroxy-2alpha-methyl-19-nor-20-epicholecalciferol";"1alpha,25-dihydroxy-2alpha-methyl-19-norvitamin D3 / 1alpha,25-dihydroxy-2alpha-methyl-19-norcholecalcif…	0.000118159	0.00101012	0.00895135	0.465404	0.000108218	'down'	'not significant'	'up'	0.751162	1.17413	1.56309
232	'u'	'Metipranolol;Nadolol (JP15/USP/INN);;'	2.47e-05	0.000478286	0.000108218	0.953198	0.000371533	'down'	'not significant'	'up'	0.69935	1.0162	1.45306
233	'u'	'Metipranolol;Nadolol (JP15/USP/INN);;'	2.47e-05	0.000472592	0.000108218	0.953198	0.000371533	'down'	'not significant'	'up'	0.711243	1.00312	1.41038
977	'u'	'Monoammonium glycyrrhizinate (JAN);;Droperidol - fentanyl citrate mixt;;'	0.00237329	0.00558463	0.00201115	0.55656	0.0480865	'up'	'not significant'	'down'	1.81666	1.11282	0.612562
108	'u'	'Oxidized Latia luciferin;;"(1R,2R)-3-oxo-2-pentyl-cyclopentanebutanoic acid";"(1S,2S)-3-oxo-2-pentyl-cyclopentanebutanoic acid";"6(R)-hydroxy-tetradeca-2E,8Z-dienoate";"6(R)-hydroxy-tetradeca-4E,8Z-dienoate";;'	4.95e-05	0.000680296	0.0216942	0.179976	2.89e-05	'down'	'not significant'	'up'	0.634574	1.21683	1.91756
323	'u'	'Panipenem (JP15/INN);;Fulvine;Sinapoylcholine;;Elaeocarpidine;;(+)-Cassythicine;(S)-Cheilanthifoline;Amurensine;Amurine;Bulbocapnine;;Bezafibrate (JP15/USAN/INN);;'	0.00140852	0.00411589	0.00201115	0.825615	0.0140908	'up'	'not significant'	'down'	1.55901	1.22998	0.78895
725	'u'	'PC(16:0/O-16:0);PC(O-14:0/18:0);PC(O-16:0/16:0);;Tricosanamide;;'	0.000199093	0.00134444	0.000108218	0.0973798	0.0973798	'down'	'not significant'	'not significant'	0.827556	0.903999	1.09237
728	'u'	'PC(16:0/O-16:0);PC(O-14:0/18:0);PC(O-16:0/16:0);;Tricosanamide;;'	0.00308067	0.00641345	0.00338139	0.741342	0.0326632	'down'	'not significant'	'up'	0.767483	0.971797	1.26621
677	'u'	'PC(19:0/0:0);PC(3:0/O-16:0)[U];PC(O-16:0/3:0);PC(O-17:0/2:0);PC(O-18:0/1:0);;Tiamulin fumarate (USP);;'	0.000269918	0.001427	0.0216942	0.380113	0.000202676	'down'	'not significant'	'up'	0.870781	0.977264	1.12229
263	'u'	'PC(2:0/1:0)[U];;Carisoprodol;;Butilfenin (USAN/INN);Etifenin (USAN);;3-Deoxyestrone;4-(1-Ethyl-2-phenylbutyl)phenol;Enzacamene (USP/INN);;" 19-Oxoandrost-4-ene-3,17-dione";"1,3,5(10)-estratrien-17-one-3,7,8-triol";"11alpha-Hydroxyandrosta-1,4-diene-3,17-dione";"14-Hydroxyandrosta-1,4-diene-3,17-dione";"17beta-Hydroxy-3-methoxyestra-1,3,5(10)-trien-16-one";"19-Oxoandrost-4-ene-3,17-dione";2-hydro…	0.000643991	0.00229492	0.00338139	0.00201115	0.988087	'up'	'up'	'not significant'	1.46824	1.34291	0.914642
594	'u'	'PC(O-14:0/O-1:0);PC(O-15:0/0:0);PE(O-18:0/0:0);;Adaprolol maleate (USAN);;'	0.00308067	0.00661039	0.133916	0.303254	0.00201115	'not significant'	'not significant'	'up'	0.908485	1.18264	1.30177
563	'u'	'PC(O-16:2(9E,10E)/0:0)[U];;Glycochenodeoxycholate 7-sulfate;Glycochenodeoxycholate-3-sulfate;"N-[(3a,5b,7b)-7-hydroxy-24-oxo-3-(sulfooxy)cholan-24-yl]-Glycine";;Sarothralin;;'	0.00308067	0.00687664	0.00201115	0.303254	0.133916	'up'	'not significant'	'not significant'	1.69994	1.42792	0.839984
363	'u'	'PGE2alpha dimethyl amine;;2-[Trans-(4-Aminocyclohexyl)Amino]-6-(Benzyl-Amino)-9-Cyclopentylpurine;;'	0.00399889	0.00758787	0.00895135	0.988087	0.0140908	'up'	'not significant'	'down'	1.08572	1.01178	0.931897
438	'u'	PGF2alpha-dihydroxypropanylamine;;(+)-20-methyl-docosanoic acid;21-methyl-docosanoic acid;Tricosanoic acid;;'	4.74e-05	0.000692802	0.00338139	0.55656	5.66e-05	'down'	'not significant'	'up'	0.805547	1.05015	1.30364
439	'u'	'PGF2alpha-dihydroxypropanylamine;;(+)-20-methyl-docosanoic acid;21-methyl-docosanoic acid;Tricosanoic acid;;'	0.00399889	0.00728676	0.00895135	0.988087	0.0140908	'down'	'not significant'	'up'	0.656312	1.03279	1.57362
342	'u'	'phytyl monophosphate;;Eicosanoyl-EA;;'	0.00617679	0.00998712	0.00556235	0.0692117	0.65001	'up'	'not significant'	'not significant'	1.9508	1.24232	0.636828
584	'u'	'PI(16:0/0:0);;dynorphin A (1-5);Enkephalin L;;'	0.00190959	0.00468556	0.00117045	0.179976	0.179976	'up'	'not significant'	'not significant'	1.11789	1.0316	0.922814
325	'u'	'Pramiracetam sulfate (USAN);;3beta-Fluoro-5alpha-androstan-17beta-ol;;"11-methoxy-12,13-epoxy-9-octadecenoic acid";"8-methoxy-13-hydroxy-9,11-octadecadienoic acid";;"(3alpha,5beta,11beta,17beta)-9-Fluoro-17-methylandrostane-3,11,17- triol";"(3beta,5alpha,11beta,17beta)-9-Fluoro-17-methylandrostane-3,11,17- triol";;"16-Methoxy-2,3-dihydro-3-hydroxytabersonine";"3-hydroxy-16-methoxy-2,3-dihydrotab…	0.00366585	0.00714142	0.00556235	0.897785	0.0216942	'down'	'not significant'	'up'	0.919547	1.00076	1.08832
268	'u'	'Prizidilol (USAN);;"10E,12E-octadecadienoic acid";"10E,12Z-Octadecadienoic acid";"10E,14E-octadecadienoic acid";10-octadecynoic acid;"10Z,12Z-octadecadienoic acid";"10Z,13Z-octadecadienoic acid";"10Z,14Z-octadecadienoic acid";11-octadecynoic acid;"11Z,14Z-octadecadienoic acid";"11Z,15Z-octadecadienoic acid";"12E,16E-octadecadienoic acid";12-octadecynoic acid;"12Z,15Z-octadecadienoic acid";"13E,1…	0.00190959	0.0047435	0.00117045	0.179976	0.179976	'down'	'not significant'	'not significant'	0.849951	0.937629	1.10316
270	'u'	'Prizidilol (USAN);;"10E,12E-octadecadienoic acid";"10E,12Z-Octadecadienoic acid";"10E,14E-octadecadienoic acid";10-octadecynoic acid;"10Z,12Z-octadecadienoic acid";"10Z,13Z-octadecadienoic acid";"10Z,14Z-octadecadienoic acid";11-octadecynoic acid;"11Z,14Z-octadecadienoic acid";"11Z,15Z-octadecadienoic acid";"12E,16E-octadecadienoic acid";12-octadecynoic acid;"12Z,15Z-octadecadienoic acid";"13E,1…	0.00308067	0.00646369	0.00338139	0.741342	0.0326632	'down'	'not significant'	'up'	0.845388	0.946622	1.11975
519	'u'	'Ryanodine;;'	7.32e-05	0.000840809	0.00117045	0.897785	0.000202676	'down'	'not significant'	'up'	0.782195	0.932082	1.19162
402	'u'	'Sitagliptin;;Eprosartan;;CD564;;'	1.29e-05	0.000382945	1.45e-05	0.465404	0.00201115	'down'	'not significant'	'up'	0.900164	0.991059	1.10098
522	'u'	'Sorbitan oleate (INN);;"20,26-Dihydroxyecdysone";"3alpha,20alpha-dihydroxy-5beta-pregnane 3-glucuronide";Polypodine B;Pregnanediol-3-glucuronide;;'	8.7e-06	0.000297503	0.303254	7.11e-06	0.00338139	'not significant'	'down'	'down'	0.945085	0.376577	0.398458
491	'u'	'Sulukast (USAN/INN);;22-iso-teinemine;soladulcidine;Teinemine;Tomatidine;;'	0.00190959	0.00469991	0.00117045	0.179976	0.179976	'down'	'not significant'	'not significant'	0.677333	0.776064	1.14576
503	'u'	'Tamsulosin;;Binospirone mesylate (USAN);;Abscisic acid glucose ester;Didrovaltratum;;"6-[N-(4-Ethyl-1,2,3,4-Tetrahydro-6-Isoquinolinyl)Carbamyl]-2-Naphthalenecarboxamidine";;'	0.00190959	0.00469273	0.179976	0.179976	0.00117045	'not significant'	'not significant'	'down'	1.15454	0.907578	0.786092
220	'u'	'Tegaserod (USAN/INN);;(+)-12-(2-Cyclopenten-1-yl)-2-dodecanone;;"(1R,2R)-3-oxo-2-pentyl-cyclopentaneoctanoic acid";"(1S,2S)-3-oxo-2-pentyl-cyclopentaneoctanoic acid";"(9Z)-(12S,13R)-12,13-Epoxyoctadecenoic acid";"(9Z,12Z)-(8S)-Hydroxyoctadeca-9,12-dienoic acid";12(13)-EpOME;"12,13-epoxy-9-octadecenoic acid";12-hydroxy-10-octadecynoic acid;12-hydroxy-9-octadecynoic acid;12-oxo-10E-octadecenoic ac…	0.00308067	0.00629121	0.0326632	0.741342	0.00338139	'down'	'not significant'	'up'	0.732928	1.10411	1.50644
580	'u'	'tetratriacontanal;;'	0.00035037	0.00177636	0.0692117	0.000202676	0.179976	'not significant'	'up'	'not significant'	1.09945	1.4908	1.35594
979	'u'	'Thermocryptoxanthin-11;;'	0.00056524	0.0022598	0.000371533	0.303254	0.0480865	'up'	'not significant'	'down'	1.69658	1.09554	0.645732
371	'u'	'Tiadenol (INN);;Cotinineglucuronide;;Eszopiclone;Eszopiclone (USAN/INN);Zopiclone (JAN/INN);;16-Ketoestrone;16-Oxoestrone;Allogibberic acid;"alpha,alpha''-Diethyl-3,4,4''-stilbenetriol";"estrone-2,3-quinone";"estrone-3,4-quinone";;Alangimarine;;'	0.00399889	0.00731163	0.00895135	0.988087	0.0140908	'down'	'not significant'	'up'	0.881479	0.961419	1.09069
424	'u'	'Timolol maleate (JP15/USP);;Roxatidine acetate (JP15/USAN);;"8-(2-Chloro-3,4,5-Trimethoxy-Benzyl)-9-Pent-4-Ylnyl-9h-Purin-6-Ylamine";;Purvalanol;;Topixantrone (USAN/INN);;19-Chloro-3beta-hydroxyandrost-5-en-17-one acetate;3beta-(Acetyloxy)-5beta-methyl-6beta-chloroestr-9-en-17-one;Clostebol acetate (BAN);;11-Methoxy-vinorine;;Methylprednisolone (JP15/USP/INN);;Ketipramine fumarate (USAN);Quinapr…	0.000590357	0.00225907	0.00556235	0.897785	0.00117045	'down'	'not significant'	'up'	0.901328	0.988529	1.09675
274	'u'	'Voglibose (JP15/USAN/INN);;Dopamine glucuronide;;"3-(4-Fluorophenyl)-2-(6-Methylpyridin-2-Yl)-5,6-Dihydro-4h-Pyrrolo[1,2-B]Pyrazole";;2-(alpha-D-Galactosyl)-sn-glycerol 3-phosphate;2-(beta-D-Glucosyl)-sn-glycerol 3-phosphate;"alpha-D-Galactosyl-(1,1'')-sn-glycerol 3-phosphate";sn-glycero-3-Phospho-1-inositol;;'	0.00308067	0.00671802	0.00201115	0.303254	0.133916	'down'	'not significant'	'not significant'	0.501795	1.06599	2.12436
472	'u'	'YC-17;;16Z-pentacosenoic acid;17Z-pentacosenoic acid;18Z-pentacosenoic acid;19Z-pentacosenoic acid;;Hexacosanedioic acid;;'	0.000496119	0.00210939	0.00895135	0.741342	0.000666589	'down'	'not significant'	'up'	0.95091	1.03983	1.09351
320	'u'	' 2-(acetylamino)-1,5-anhydro-2-deoxy-3-O-b-D-galactopyranosyl-D-arabino-Hex-1-enitol;"2-(acetylamino)-1,5-anhydro-2-deoxy-4-O-b-D-galactopyranosyl-D-arabino-Hex-1-enitol";;'	0.00167607	0.0042894	0.0692117	0.380113	0.00117045	'not significant'	'not significant'	'up'	0.723068	0.992133	1.37212
273	'ul'	'(11E)-Octadecenoic acid;(6Z)-Octadecenoic acid;(9E)-Octadecenoic acid;(9Z)-Octadecenoic acid;13Z-octadecenoic acid;15E-octadecenoic acid;15Z-octadecenoic acid;16E-octadecenoic acid;16Z-octadecenoic acid;17-octadecenoic acid;2-methyl-16-heptadecenoic acid;2Z-octadecenoic acid;3-octadecylenic acid;3Z-octadecenoic acid;4-octadecylenic acid;4Z-octadecenoic acid;5-octadecylenic acid;5Z-octadecenoic a…	0.00455603	0.00782302	0.00338139	0.465404	0.0973798	'down'	'not significant'	'not significant'	0.841716	0.958758	1.13905
195	'ul'	'(5Z,8Z,11Z,14Z)-Icosatetraenoic acid;"10,13-Eicosadiynoic acid";17beta-Hydroxy-4alpha-methyl-5alpha-androstan-3-one;"17-Methyl-5alpha-androst-2-ene-1alpha,17beta-diol";"18-methyl-5Z,8Z,11Z,14Z-nonadecatetraenoic acid";2-Ketoepimanool;3alpha-Hydroxy-2alpha-methyl-5alpha-androstan-17-one;3beta-Methoxyandrost-5-en-16beta-ol;"4,7,10,13-Eicosatetraenoic acid";"4,8,12,16-eicosatetraenoic acid";"4Z,7Z,…	5.62e-07	7.53e-05	1.45e-05	0.988087	7.11e-06	'down'	'not significant'	'up'	0.61247	0.961841	1.57043
197	'ul'	'(5Z,8Z,11Z,14Z)-Icosatetraenoic acid;"10,13-Eicosadiynoic acid";17beta-Hydroxy-4alpha-methyl-5alpha-androstan-3-one;"17-Methyl-5alpha-androst-2-ene-1alpha,17beta-diol";"18-methyl-5Z,8Z,11Z,14Z-nonadecatetraenoic acid";2-Ketoepimanool;3alpha-Hydroxy-2alpha-methyl-5alpha-androstan-17-one;3beta-Methoxyandrost-5-en-16beta-ol;"4,7,10,13-Eicosatetraenoic acid";"4,8,12,16-eicosatetraenoic acid";"4Z,7Z,…	0.000643991	0.00231029	0.00201115	0.988087	0.00338139	'down'	'not significant'	'up'	0.51384	0.940138	1.82963
141	'ul'	'(6Z,9Z,12Z)-Octadecatrienoic acid;"(9Z,11E,13E)-Octadecatrienoic acid";"(9Z,12Z,15Z)-Octadecatrienoic acid";"10,12,14-octadecatrienoic acid";"10,12,15-octadecatrienoic acid";11E-octadecen-9-ynoic acid;11-TRANS-13-TRANS-15-CIS-OCTADECATRIENOIC ACID;11Z-octadecen-9-ynoic acid;"16-methyl-6Z,9Z,12Z-heptadecatrienoic acid";17-octadecen-9-ynoic acid;"2E,9Z,12Z-octadecatrienoic acid";"3E,9Z,12Z-octadec…	0.000269918	0.00145086	0.0216942	0.380113	0.000202676	'down'	'not significant'	'up'	0.628114	1.1978	1.90697
187	'ul'	'(6Z,9Z,12Z)-Octadecatrienoic acid;"(9Z,11E,13E)-Octadecatrienoic acid";"(9Z,12Z,15Z)-Octadecatrienoic acid";"10,12,14-octadecatrienoic acid";"10,12,15-octadecatrienoic acid";11E-octadecen-9-ynoic acid;11-TRANS-13-TRANS-15-CIS-OCTADECATRIENOIC ACID;11Z-octadecen-9-ynoic acid;"16-methyl-6Z,9Z,12Z-heptadecatrienoic acid";17-octadecen-9-ynoic acid;"2E,9Z,12Z-octadecatrienoic acid";"3E,9Z,12Z-octadec…	0.000835938	0.0028048	0.0326632	0.465404	0.000666589	'down'	'not significant'	'up'	0.67231	1.04544	1.55499
139	'ul'	'(6Z,9Z,12Z)-Octadecatrienoic acid;"(9Z,11E,13E)-Octadecatrienoic acid";"(9Z,12Z,15Z)-Octadecatrienoic acid";"10,12,14-octadecatrienoic acid";"10,12,15-octadecatrienoic acid";11E-octadecen-9-ynoic acid;11-TRANS-13-TRANS-15-CIS-OCTADECATRIENOIC ACID;11Z-octadecen-9-ynoic acid;"16-methyl-6Z,9Z,12Z-heptadecatrienoic acid";17-octadecen-9-ynoic acid;"2E,9Z,12Z-octadecatrienoic acid";"3E,9Z,12Z-octadec…	0.00308067	0.00675468	0.741342	0.0326632	0.00338139	'not significant'	'up'	'up'	1.0053	1.25718	1.25055
140	'ul'	'(6Z,9Z,12Z)-Octadecatrienoic acid;"(9Z,11E,13E)-Octadecatrienoic acid";"(9Z,12Z,15Z)-Octadecatrienoic acid";"10,12,14-octadecatrienoic acid";"10,12,15-octadecatrienoic acid";11E-octadecen-9-ynoic acid;11-TRANS-13-TRANS-15-CIS-OCTADECATRIENOIC ACID;11Z-octadecen-9-ynoic acid;"16-methyl-6Z,9Z,12Z-heptadecatrienoic acid";17-octadecen-9-ynoic acid;"2E,9Z,12Z-octadecatrienoic acid";"3E,9Z,12Z-octadec…	0.00399889	0.00737033	0.0140908	0.00895135	0.988087	'up'	'up'	'not significant'	1.38556	1.29091	0.931687
199	'ul'	'(8Z,11Z,14Z)-Icosatrienoic acid;"11,14,17-eicosatrienoic acid";"17alpha-Methyl-5alpha-androstane-3alpha,17beta-diol";"17-Methyl-5alpha-androstane-11beta,17beta-diol";"18-methyl-8Z,11Z,14Z-nonadecatrienoic acid";"2,7,11-Cembratrien-4,6-diol";"2alpha-Methyl-5alpha-androstane-3alpha,17beta-diol";"2alpha-Methyl-5alpha-androstane-3beta,17beta-diol";"2E,4E,8Z-eicosatrienoic acid";"5,8,11-Eicosatrienoi…	0.00113331	0.00352992	0.65001	0.0216942	0.00117045	'not significant'	'up'	'up'	0.842737	1.21325	1.43966
389	'ul'	'1-(1Z-hexadecenyl)-sn-glycero-3-phosphate;;"11,13-dimethoxy-12-hydroxy-9-octadecenoic acid";"13,14-Dihydro PGF-1a";"9,10-dimethoxy-13-hydroxy-11-octadecenoic acid";"9,12-dimethoxy-13-hydroxy-10-octadecenoic acid";"9,13-dihydroxy-10-ethoxy-11-octadecenoic acid";"9,13-dihydroxy-12-ethoxy-10-octadecenoic acid";;Ramipril (USP/INN);;"(20S)-3beta-Hydroxychola-5,16-dien-24-oic Acid";"(20S,22E)-3beta-Hy…	0.00366585	0.00712415	0.00556235	0.897785	0.0216942	'down'	'not significant'	'up'	0.927179	1.0031	1.08188
261	'ul'	'11-methoxy-12,13-epoxy-9-octadecenoic acid;"8-methoxy-13-hydroxy-9,11-octadecadienoic acid";;Dodecanoylcarnitine;;'	0.000835938	0.00279314	0.0326632	0.465404	0.000666589	'down'	'not significant'	'up'	0.724262	1.12779	1.55715
242	'ul'	12-heptadecynoic acid;16-heptadecynoic acid;7-heptadecynoic acid;8-heptadecynoic acid;9-heptadecynoic acid;S-Hydroprene (JAN);;"(7S,8S)-DiHODE";"(9Z,11E)-(13S)-13-Hydroperoxyoctadeca-9,11-dienoic acid";"(9Z,12Z)-(11S)-11-Hydroperoxyoctadeca-9,12-dienoic acid";"(9Z,12Z)-(7S,8S)-11-dihydroxyoctadeca-9,12-dienoate";"10-hydroperoxy-8E,12Z-octadecadienoic acid";10-oxo-13-hydroxy-11-octadecenoic acid;"…	0.00308067	0.00672715	0.00338139	0.0326632	0.741342	'down'	'down'	'not significant'	0.726733	0.909612	1.25165
311	'ul'	'13-eicosenoic acid;13Z-eicosenoic acid;14Z-eicosenoic acid;15-eicosenoic acid;15Z-eicosenoic acid;17Z-octadecenoic acid;"3,7,11,15-tetramethyl-2-hexadecenoic acid";5E-eicosenoic acid;5Z-eicosenoic acid;8Z-eicosenoic acid;9-Eicosenoic acid;cis-gadoleic acid;cis-gondoic acid;Eicosenoic acid;Ethyl oleate (NF);Prostanoic acid;trans-gondoic acid;;1-Monooleoyl-Rac-Glycerol;Heneicosanedioic acid;MG(18:…	0.00035037	0.00179333	0.000202676	0.179976	0.0692117	'down'	'not significant'	'not significant'	0.637939	0.865249	1.35632
313	'ul'	'13-eicosenoic acid;13Z-eicosenoic acid;14Z-eicosenoic acid;15-eicosenoic acid;15Z-eicosenoic acid;17Z-octadecenoic acid;"3,7,11,15-tetramethyl-2-hexadecenoic acid";5E-eicosenoic acid;5Z-eicosenoic acid;8Z-eicosenoic acid;9-Eicosenoic acid;cis-gadoleic acid;cis-gondoic acid;Eicosenoic acid;Ethyl oleate (NF);Prostanoic acid;trans-gondoic acid;;1-Monooleoyl-Rac-Glycerol;Heneicosanedioic acid;MG(18:…	0.00113331	0.00343668	0.00117045	0.65001	0.0216942	'down'	'not significant'	'up'	0.603941	0.987271	1.63472
952	'ul'	'18:0-18:2-MGDG;18:1-18:1-MGDG;;18:0-18:1-PI;;"Glc-GP(18:0/20:4(5Z,8Z,11Z,14Z))";"PI(16:0/22:4(10Z,13Z,16Z,19Z))";"PI(16:0/22:4(7Z,10Z,13Z,16Z))";"PI(18:0/20:4(5Z,8Z,11Z,14Z))";"PI(18:0/20:4(8Z,11Z,14Z,17Z))";"PI(18:1(11Z)/20:3(5Z,8Z,11Z))";"PI(18:1(11Z)/20:3(8Z,11Z,14Z))";"PI(18:1(9Z)/20:3(5Z,8Z,11Z))";"PI(18:1(9Z)/20:3(8Z,11Z,14Z))";"PI(18:2(9Z,12Z)/20:2(11Z,14Z))";"PI(20:2(11Z,14Z)/18:2(9Z,12Z…	0.00056524	0.00227679	0.000371533	0.0480865	0.303254	'down'	'down'	'not significant'	0.828829	0.904124	1.09085
750	'ul'	'18:0-18:2-PE;"PC(15:0/18:2(9Z,12Z))";"PC(18:2(9Z,12Z)/15:0)";"PE(14:0/22:2(13Z,16Z))";PE(14:1(9Z)/22:1(13Z));"PE(16:0/20:2(11Z,14Z))";PE(16:1(9Z)/20:1(11Z));"PE(18:0/18:2(9Z,12Z))";PE(18:1(11Z)/18:1(11Z));PE(18:1(11Z)/18:1(9Z));PE(18:1(11Z)/18:1(9Z))[U];PE(18:1(6Z)/18:1(6Z));PE(18:1(9E)/18:1(9E));PE(18:1(9Z)/18:1(11Z));PE(18:1(9Z)/18:1(9Z));PE(18:1(9Z)/18:1(9Z))[U];"PE(18:2(9Z,12Z)/18:0)";PE(20:…	0.00308067	0.00686711	0.00201115	0.303254	0.133916	'up'	'not significant'	'not significant'	1.13128	1.03285	0.912992
702	'ul'	18:3-16:1-PA;;Hydroxyspheroidenone;;'	0.000226831	0.0013305	0.000666589	0.953198	0.00201115	'down'	'not significant'	'up'	0.677378	0.917376	1.3543
736	'ul'	'1-tetradecanoyl-2-hexadecanoyl-sn-glycero-3-phosphosulfocholine;;"DG(20:5(5Z,8Z,11Z,14Z,17Z)/22:6(4Z,7Z,10Z,13Z,16Z,19Z)/0:0)";"DG(22:6(4Z,7Z,10Z,13Z,16Z,19Z)/20:5(5Z,8Z,11Z,14Z,17Z)/0:0)";;'	0.000160193	0.00123778	0.000202676	0.00556235	0.65001	'up'	'up'	'not significant'	1.6124	1.38401	0.858352
430	'ul'	'2,4-dimethyl-docosanoic acid;21-methyl-tricosanoic acid;22-methyl-tricosanoic acid;"3,15-dimethyl-docosanoic acid";Hexadecyl Octanoate;lignocerate;tetracosanoate (n-C24:0);;MG(0:0/22:0/0:0);MG(22:0/0:0/0:0);;'	0.00160476	0.00435664	0.00895135	0.953198	0.00338139	'down'	'not significant'	'up'	0.792348	1.58558	2.00112
110	'ul'	'4-Dodecylphenol;6-[3]-ladderane-1-hexanol;"9,12,15-octadecatrienal";;'	0.000160193	0.00129376	0.65001	0.000202676	0.00556235	'not significant'	'up'	'up'	1.1816	1.65442	1.40016
109	'ul'	'4-Dodecylphenol;6-[3]-ladderane-1-hexanol;"9,12,15-octadecatrienal";;'	0.000835938	0.00281067	0.000666589	0.465404	0.0326632	'down'	'not significant'	'up'	0.772177	0.953564	1.2349
458	'ul'	'7,10,13,16-Docosatetraenoylethanolamine;"alpha,alpha-dimethyl anandamide";"N-(1,1-dimethyl-2-hydroxy-ethyl) arachidonoyl amine";"N-(5Z,8Z,11Z,14Z-docosatetraenoyl)-ethanolamine";N-ethyl N-(2-hydroxy-ethyl) arachidonoyl amine;;'	0.00308067	0.00665482	0.00338139	0.741342	0.0326632	'up'	'not significant'	'down'	1.22864	1.05	0.854603
827	'ul'	'CerP(d18:1/26:1(17Z));;"1-(2E,6E,10E-phytatrienyl)-2-(2E,6E10E-phytatrienyl)-sn-glycero-3-phosphocholine";;'	0.00617679	0.00972302	0.0692117	0.65001	0.00556235	'not significant'	'not significant'	'up'	0.88873	1.0613	1.19418
613	'ul'	'Cervonyl carnitine;;"LysoPE(0:0/24:6(6Z,9Z,12Z,15Z,18Z,21Z))";"LysoPE(24:6(6Z,9Z,12Z,15Z,18Z,21Z)/0:0)";;'	0.00140852	0.00408617	0.00201115	0.825615	0.0140908	'up'	'not significant'	'down'	1.06176	0.996972	0.938983
773	'ul'	Colfosceril palmitate (USAN/INN);PC(10:0/22:0);PC(11:0/21:0);PC(12:0/20:0);PC(13:0/19:0);PC(14:0/18:0);PC(15:0/17:0);PC(16:0/16:0);PC(17:0/15:0);PC(18:0/14:0);PC(19:0/13:0);PC(20:0/12:0);PC(21:0/11:0);PC(22:0/10:0);PC(9:0/23:0);PE(13:0/22:0)[U];PE(14:0/21:0)[U];PE(15:0/20:0);PE(16:0/19:0);PE(17:0/18:0)[U];PE(18:0/17:0)[U];PE(19:0/16:0);PE(20:0/15:0);PE-NMe(17:0/17:0)[U];;"PC(14:0/20:3(5Z,8Z,11Z))…	0.000199093	0.00133882	0.000371533	0.825615	0.00338139	'up'	'not significant'	'down'	1.16554	0.980694	0.841407
776	'ul'	'Colfosceril palmitate (USAN/INN);PC(10:0/22:0);PC(11:0/21:0);PC(12:0/20:0);PC(13:0/19:0);PC(14:0/18:0);PC(15:0/17:0);PC(16:0/16:0);PC(17:0/15:0);PC(18:0/14:0);PC(19:0/13:0);PC(20:0/12:0);PC(21:0/11:0);PC(22:0/10:0);PC(9:0/23:0);PE(13:0/22:0)[U];PE(14:0/21:0)[U];PE(15:0/20:0);PE(16:0/19:0);PE(17:0/18:0)[U];PE(18:0/17:0)[U];PE(19:0/16:0);PE(20:0/15:0);PE-NMe(17:0/17:0)[U];;"PC(14:0/20:3(5Z,8Z,11Z)…	0.000496119	0.00223975	0.000666589	0.741342	0.00895135	'up'	'not significant'	'down'	1.15998	0.973879	0.839564
741	'ul'	'Colfosceril palmitate (USAN/INN);PC(10:0/22:0);PC(11:0/21:0);PC(12:0/20:0);PC(13:0/19:0);PC(14:0/18:0);PC(15:0/17:0);PC(16:0/16:0);PC(17:0/15:0);PC(18:0/14:0);PC(19:0/13:0);PC(20:0/12:0);PC(21:0/11:0);PC(22:0/10:0);PC(9:0/23:0);PE(13:0/22:0)[U];PE(14:0/21:0)[U];PE(15:0/20:0);PE(16:0/19:0);PE(17:0/18:0)[U];PE(18:0/17:0)[U];PE(19:0/16:0);PE(20:0/15:0);PE-NMe(17:0/17:0)[U];;"N-(2-hydroxytricosanoyl…	0.00455603	0.00808206	0.00338139	0.0973798	0.465404	'down'	'not significant'	'not significant'	0.928163	0.946643	1.01991
74	'ul'	'Dihydrozeatin;;2-Undecanone;undecanal;;11-hydroxy-dodecanoic acid;12-Hydroxydodecanoic acid;3-Hydroxydodecanoic acid;4-hydroxy lauric acid;7-hydroxy-dodecanoic acid;9-hydroxy-dodecanoic acid;alpha-hydroxy lauric acid;;'	0.000496119	0.002155	0.00895135	0.741342	0.000666589	'down'	'not significant'	'up'	0.628905	1.13613	1.80653
949	'ul'	'Di-Stearoyl-3-Sn-Phosphatidylcholine;PC(10:0/26:0)[U];PC(11:0/25:0);PC(12:0/24:0);PC(13:0/23:0);PC(14:0/22:0);PC(15:0/21:0);PC(16:0/20:0);PC(17:0/19:0)[U];PC(18:0/18:0);PC(19:0/17:0)[U];PC(20:0/16:0);PC(21:0/15:0)[U];PC(22:0/14:0);PC(23:0/13:0)[U];PC(24:0/12:0)[U];PC(25:0/11:0)[U];PE(15:0/24:0);PE(16:0/23:0)[U];PE(17:0/22:0)[U];PE(18:0/21:0)[U];PE(19:0/20:0)[U];PE(21:0/18:0)[U];PE(22:0/17:0)[U];…	7.99e-05	0.000797561	5.66e-05	0.0140908	0.303254	'up'	'up'	'not significant'	1.24796	1.23212	0.987314
843	'ul'	'Di-Stearoyl-3-Sn-Phosphatidylcholine;PC(10:0/26:0)[U];PC(11:0/25:0);PC(12:0/24:0);PC(13:0/23:0);PC(14:0/22:0);PC(15:0/21:0);PC(16:0/20:0);PC(17:0/19:0)[U];PC(18:0/18:0);PC(19:0/17:0)[U];PC(20:0/16:0);PC(21:0/15:0)[U];PC(22:0/14:0);PC(23:0/13:0)[U];PC(24:0/12:0)[U];PC(25:0/11:0)[U];PE(15:0/24:0);PE(16:0/23:0)[U];PE(17:0/22:0)[U];PE(18:0/21:0)[U];PE(19:0/20:0)[U];PE(21:0/18:0)[U];PE(22:0/17:0)[U];…	0.00366585	0.00703063	0.0216942	0.00556235	0.897785	'up'	'up'	'not significant'	1.19107	1.2232	1.02698
714	'ul'	'Etn-1-P-Cer(d14:1/18:0);;Ceramide (d18:1/24:1(15Z));;'	0.00167607	0.00420897	0.00117045	0.380113	0.0692117	'down'	'not significant'	'not significant'	0.747437	0.787757	1.05394
937	'ul'	'Galabiosylceramide (d18:1/16:0);Lactosylceramide (d18:1/16:0);;"1-(2E,6E-phytadienyl)-2-(2E,6E-phytadienyl)-sn-glycero-3-phosphocholine";;'	0.00113331	0.00339821	0.00117045	0.65001	0.0216942	'down'	'not significant'	'up'	0.680366	0.803251	1.18062
931	'ul'	'Galabiosylceramide (d18:1/16:0);Lactosylceramide (d18:1/16:0);;"1-(2E,6E-phytadienyl)-2-(2E,6E-phytadienyl)-sn-glycero-3-phosphocholine";;'	0.00167607	0.00418933	0.00117045	0.380113	0.0692117	'down'	'not significant'	'not significant'	0.696152	0.854944	1.2281
932	'ul'	'Galabiosylceramide (d18:1/16:0);Lactosylceramide (d18:1/16:0);;"1-(2E,6E-phytadienyl)-2-(2E,6E-phytadienyl)-sn-glycero-3-phosphocholine";;'	0.00617679	0.00965681	0.00556235	0.65001	0.0692117	'down'	'not significant'	'not significant'	0.705812	0.861568	1.22068
739	'ul'	'GlcCer(d18:0/14:0);;"1,3-Di-(octadec-9Z-enoyl)-1-cyano-2-methylene-propane-1,3-diol";;'	0.000643991	0.00224028	0.988087	0.00201115	0.00338139	'not significant'	'down'	'down'	1.0168	0.862258	0.848012
928	'ul'	'Lactosylceramide (d18:1/9Z-18:1);;'	0.00113331	0.00340456	0.00117045	0.65001	0.0216942	'down'	'not significant'	'up'	0.735961	0.950262	1.29118
490	'ul'	'LysoPC(14:0);PC(0:0/14:0);PC(14:0/0:0)[U];PC(O-12:0/2:0);;"1alpha,25-dihydroxy-24-oxo-23-azavitamin D2 / 1alpha,25-dihydroxy-24-oxo-23-azaergocalciferol";;'	3.35e-05	0.00053287	2.89e-05	0.380113	0.00556235	'up'	'not significant'	'down'	1.76976	1.32754	0.750123
467	'ul'	'LysoPC(14:0);PC(0:0/14:0);PC(14:0/0:0)[U];PC(O-12:0/2:0);;"1alpha,25-dihydroxy-24-oxo-23-azavitamin D2 / 1alpha,25-dihydroxy-24-oxo-23-azaergocalciferol";;'	7.99e-05	0.000768907	5.66e-05	0.303254	0.0140908	'up'	'not significant'	'down'	1.72443	1.38416	0.802674
466	'ul'	'LysoPC(14:0);PC(0:0/14:0);PC(14:0/0:0)[U];PC(O-12:0/2:0);;"1alpha,25-dihydroxy-24-oxo-23-azavitamin D2 / 1alpha,25-dihydroxy-24-oxo-23-azaergocalciferol";;'	0.000118159	0.00101552	0.000108218	0.465404	0.00895135	'up'	'not significant'	'down'	1.89203	1.33897	0.707689
496	'ul'	'LysoPC(14:0);PC(0:0/14:0);PC(14:0/0:0)[U];PC(O-12:0/2:0);;"1alpha,25-dihydroxy-24-oxo-23-azavitamin D2 / 1alpha,25-dihydroxy-24-oxo-23-azaergocalciferol";;'	0.000174747	0.00125941	0.000108218	0.23635	0.0326632	'up'	'not significant'	'down'	1.81228	1.35293	0.746537
838	'ul'	'N-(2-hydroxytetracosanoyl)-phytosphingosine;;PC(14:0/22:1(13Z));PC(14:1(9Z)/22:0);PC(16:0/20:1(11Z));PC(16:1(9Z)/20:0);PC(18:0/18:1(11E))[U];PC(18:0/18:1(11Z));PC(18:0/18:1(12Z));PC(18:0/18:1(13Z));PC(18:0/18:1(16Z));PC(18:0/18:1(6Z));PC(18:0/18:1(7Z));PC(18:0/18:1(9E));PC(18:0/18:1(9Z));PC(18:1(11Z)/18:0);PC(18:1(4Z)/18:1(4Z));PC(18:1(9E)/18:0)[U];PC(18:1(9Z)/18:0);PC(20:0/16:1(9Z));PC(20:1(11Z…	0.00617679	0.00971351	0.0692117	0.65001	0.00556235	'not significant'	'not significant'	'up'	0.89412	1.01017	1.12979
240	'ul'	'N-(4-Guanidinobutyl)-4-hydroxycinnamide;;"2-cis,4-trans-xanthoxin";2-Ethylhexyl-4-hydroxybenzoate;Abscisic alcohol;Arbusculin A;Gemfibrozil (JAN/USP/INN);Ipomoeamarone;Ngaione (-);Octisalate (USP/INN);Piperdial;Warburganal;Xanthoxin;;Graphinone;;(R)-Indenestrol A;(R)-Indenestrol B;(S)-Indenestrol A;(S)-Indenestrol B;Dienestrol;Equilenin;Honokiol;Magnolol;;4''-Prenyloxyresveratrol;Butylbenzyl pht…	0.00455603	0.00783139	0.00338139	0.465404	0.0973798	'down'	'not significant'	'not significant'	0.944988	0.978267	1.03522
582	'ul'	'N1,N2-Ethylene-2-methylamino-4,5,6,7-tetrabromo-benzimidazole;;'	0.00308067	0.00661923	0.0326632	0.741342	0.00338139	'up'	'not significant'	'down'	1.10895	1.00835	0.909277
167	'ul'	'N-Methylnicotinium;;"1,6-Dinitropyrene";"1,8-Dinitropyrene";;Thiamiprine (USAN/INN);;'	3.35e-05	0.000549182	2.89e-05	0.380113	0.00556235	'down'	'not significant'	'up'	0.449498	0.886711	1.97267
711	'ul'	'PC(10:0/15:0)[U];PC(11:0/14:0)[U];PC(12:0/13:0);PC(13:0/12:0)[U];PC(14:0/11:0)[U];PC(15:0/10:0)[U];PC(16:0/9:0);PC(8:0/17:0)[U];PE(11:0/17:0)[U];PE(12:0/16:0)[U];PE(13:0/15:0)[U];PE(14:0/14:0);PE(16:0/12:0);PE(18:0/10:0);;'	0.00399889	0.00722939	0.00895135	0.988087	0.0140908	'down'	'not significant'	'up'	0.731378	1.02534	1.40193
709	'ul'	'PC(10:0/18:0);PC(11:0/17:0);PC(12:0/16:0);PC(13:0/15:0);PC(14:0/14:0);PC(15:0/13:0);PC(16:0/12:0);PC(17:0/11:0);PC(18:0/10:0);PC(19:0/9:0);PC(7:0/21:0);PC(8:0/20:0);PC(9:0/19:0);PE(12:0/19:0)[U];PE(13:0/18:0)[U];PE(14:0/17:0)[U];PE(15:0/16:0);PE(16:0/15:0);PE(17:0/14:0)[U];;'	0.00190959	0.00465007	0.00117045	0.179976	0.179976	'up'	'not significant'	'not significant'	2.18023	1.53812	0.705485
795	'ul'	'PC(10:0/24:0);PC(11:0/23:0);PC(12:0/22:0);PC(13:0/21:0);PC(14:0/20:0);PC(15:0/19:0);PC(16:0/18:0);PC(17:0/17:0);PC(18:0/16:0);PC(19:0/15:0);PC(20:0/14:0);PC(21:0/13:0);PC(22:0/12:0);PC(23:0/11:0)[U];PE(14:0/23:0)[U];PE(15:0/22:0);PE(16:0/21:0)[U];PE(17:0/20:0);PE(18:0/19:0)[U];PE(19:0/18:0)[U];PE(20:0/17:0)[U];PE(21:0/16:0)[U];PE(22:0/15:0);PE-NMe(18:0/18:0);;"PC(14:1(9Z)/22:2(13Z,16Z))";"PC(16:…	0.00056524	0.00228826	0.000371533	0.303254	0.0480865	'up'	'not significant'	'down'	1.07374	1.0364	0.96523
794	'ul'	'PC(10:0/24:0);PC(11:0/23:0);PC(12:0/22:0);PC(13:0/21:0);PC(14:0/20:0);PC(15:0/19:0);PC(16:0/18:0);PC(17:0/17:0);PC(18:0/16:0);PC(19:0/15:0);PC(20:0/14:0);PC(21:0/13:0);PC(22:0/12:0);PC(23:0/11:0)[U];PE(14:0/23:0)[U];PE(15:0/22:0);PE(16:0/21:0)[U];PE(17:0/20:0);PE(18:0/19:0)[U];PE(19:0/18:0)[U];PE(20:0/17:0)[U];PE(21:0/16:0)[U];PE(22:0/15:0);PE-NMe(18:0/18:0);;"PC(14:1(9Z)/22:2(13Z,16Z))";"PC(16:…	0.00190959	0.00462902	0.00117045	0.179976	0.179976	'up'	'not significant'	'not significant'	1.0617	1.02699	0.967308
762	'ul'	'PC(14:0/18:1(11Z));PC(14:0/18:1(9E))[U];PC(14:0/18:1(9Z));PC(14:1(9Z)/18:0);PC(16:0/16:1(9Z));PC(16:1(9Z)/16:0);PC(18:0/14:1(9Z));PC(18:1(11Z)/14:0);PC(18:1(9Z)/14:0);PE(15:0/20:1(11Z));PE(20:1(11Z)/15:0);PE-NMe(16:0/18:1(9Z));PE-NMe(18:1(9Z)/16:0);;18:2-18:2-PE;"PC(14:0/20:4(5Z,8Z,11Z,14Z))";"PC(14:0/20:4(5Z,8Z,11Z,14Z))[U]";"PC(14:0/20:4(8Z,11Z,14Z,17Z))";"PC(14:1(9Z)/20:3(5Z,8Z,11Z))";"PC(14:…	0.00035037	0.00177078	0.000202676	0.0692117	0.179976	'up'	'not significant'	'not significant'	1.5747	1.30157	0.82655
766	'ul'	'PC(14:0/18:1(11Z));PC(14:0/18:1(9E))[U];PC(14:0/18:1(9Z));PC(14:1(9Z)/18:0);PC(16:0/16:1(9Z));PC(16:1(9Z)/16:0);PC(18:0/14:1(9Z));PC(18:1(11Z)/14:0);PC(18:1(9Z)/14:0);PE(15:0/20:1(11Z));PE(20:1(11Z)/15:0);PE-NMe(16:0/18:1(9Z));PE-NMe(18:1(9Z)/16:0);;18:2-18:2-PE;"PC(14:0/20:4(5Z,8Z,11Z,14Z))";"PC(14:0/20:4(5Z,8Z,11Z,14Z))[U]";"PC(14:0/20:4(8Z,11Z,14Z,17Z))";"PC(14:1(9Z)/20:3(5Z,8Z,11Z))";"PC(14:…	0.00308067	0.00655786	0.00201115	0.133916	0.303254	'up'	'not significant'	'not significant'	1.54394	1.35423	0.877128
925	'ul'	'PC(14:0/22:1(13Z));PC(14:1(9Z)/22:0);PC(16:0/20:1(11Z));PC(16:1(9Z)/20:0);PC(18:0/18:1(11E))[U];PC(18:0/18:1(11Z));PC(18:0/18:1(12Z));PC(18:0/18:1(13Z));PC(18:0/18:1(16Z));PC(18:0/18:1(6Z));PC(18:0/18:1(7Z));PC(18:0/18:1(9E));PC(18:0/18:1(9Z));PC(18:1(11Z)/18:0);PC(18:1(4Z)/18:1(4Z));PC(18:1(9E)/18:0)[U];PC(18:1(9Z)/18:0);PC(20:0/16:1(9Z));PC(20:1(11Z)/16:0);PC(22:0/14:1(9Z));PC(22:1(13Z)/14:0);…	1.53e-07	6.13e-05	1.47e-07	0.23635	0.000371533	'up'	'not significant'	'down'	1.46606	1.1083	0.75597
883	'ul'	'PC(14:0/dm18:0);PC(16:0/dm16:0);PC(O-14:0/18:1(9Z));;Lactosylceramide (d18:1/12:0);;Galactosylceramide (d18:1/18:0);GlcCer(d18:0/18:1(9Z));Glucosylceramide (d18:1/18:0);;'	3.35e-05	0.000538199	2.89e-05	0.00556235	0.380113	'up'	'up'	'not significant'	1.36196	1.23948	0.910066
818	'ul'	'PC(14:0/dm18:1(11Z));PC(14:0/dm18:1(9Z));PC(14:1(9Z)/dm18:0);PC(16:1(9Z)/dm16:0);"PC(O-14:0/18:2(9Z,12Z))";PC(P-14:0/18:1(9Z));;"PC(14:0/20:3(5Z,8Z,11Z))";"PC(14:0/20:3(8Z,11Z,14Z))";"PC(14:1(9Z)/20:2(11Z,14Z))";"PC(15:0/19:3(9Z,12Z,15Z))[U]";"PC(16:0/18:3(5E,9Z,12Z))[U]";"PC(16:0/18:3(6Z,9Z,12Z))";"PC(16:0/18:3(9E,12E,15E))[U]";"PC(16:0/18:3(9Z,12Z,15Z))";"PC(16:1(7Z)/18:2(9Z,12Z))[U]";"PC(16:1…	2.81e-05	0.000476091	1.45e-05	0.0973798	0.0326632	'up'	'not significant'	'down'	1.55372	1.28183	0.825005
819	'ul'	'PC(14:0/dm18:1(11Z));PC(14:0/dm18:1(9Z));PC(14:1(9Z)/dm18:0);PC(16:1(9Z)/dm16:0);"PC(O-14:0/18:2(9Z,12Z))";PC(P-14:0/18:1(9Z));;"PC(14:0/20:3(5Z,8Z,11Z))";"PC(14:0/20:3(8Z,11Z,14Z))";"PC(14:1(9Z)/20:2(11Z,14Z))";"PC(15:0/19:3(9Z,12Z,15Z))[U]";"PC(16:0/18:3(5E,9Z,12Z))[U]";"PC(16:0/18:3(6Z,9Z,12Z))";"PC(16:0/18:3(9E,12E,15E))[U]";"PC(16:0/18:3(9Z,12Z,15Z))";"PC(16:1(7Z)/18:2(9Z,12Z))[U]";"PC(16:1…	2.81e-05	0.000471131	1.45e-05	0.0973798	0.0326632	'up'	'not significant'	'down'	1.61017	1.27038	0.788974
881	'ul'	'PC(14:0/dm18:1(11Z));PC(14:0/dm18:1(9Z));PC(14:1(9Z)/dm18:0);PC(16:1(9Z)/dm16:0);"PC(O-14:0/18:2(9Z,12Z))";PC(P-14:0/18:1(9Z));;Galactosylceramide (d18:1/18:1(9Z));Glucosylceramide (d18:1/9Z-18:1);;'	0.000269918	0.00146063	0.000202676	0.380113	0.0216942	'up'	'not significant'	'down'	1.55242	1.16497	0.750426
815	'ul'	'PC(15:0/22:4(7Z,10Z,13Z,16Z));"PC(17:0/20:4(5Z,8Z,11Z,14Z))";"PC(22:4(7Z,10Z,13Z,16Z)/15:0)";"PE(18:0/22:4(7Z,10Z,13Z,16Z))";"PE(18:2(9Z,12Z)/22:2(13Z,16Z))";"PE(18:3(6Z,9Z,12Z)/22:1(13Z))";"PE(18:3(9Z,12Z,15Z)/22:1(13Z))";"PE(18:4(6Z,9Z,12Z,15Z)/22:0)";"PE(20:0/20:4(5Z,8Z,11Z,14Z))";"PE(20:0/20:4(8Z,11Z,14Z,17Z))";"PE(20:1(11Z)/20:3(5Z,8Z,11Z))";"PE(20:1(11Z)/20:3(8Z,11Z,14Z))";"PE(20:2(11Z,14Z…	3.2e-06	0.00021433	3.41e-06	0.380113	0.00117045	'down'	'not significant'	'up'	0.76297	0.89599	1.17434
758	'ul'	'PC(15:0/dm18:1(11Z));PC(15:0/dm18:1(9Z));PE(18:0/dm18:1(11Z));PE(18:0/dm18:1(9Z));PE(18:1(11Z)/dm18:0);PE(18:1(9Z)/dm18:0);PE(20:1(11Z)/dm16:0);PE(P-18:0/18:1(9Z));;'	0.00308067	0.00656656	0.00338139	0.741342	0.0326632	'up'	'not significant'	'down'	1.15409	0.953949	0.826579
824	'ul'	'PC(16:0/O-16:0);PC(O-14:0/18:0);PC(O-16:0/16:0);;PC(14:0/20:1(11Z));PC(14:1(9Z)/20:0);PC(16:0/18:1(11E));PC(16:0/18:1(11Z));PC(16:0/18:1(6E));PC(16:0/18:1(6Z));PC(16:0/18:1(9E));PC(16:0/18:1(9Z));PC(16:1(7Z)/18:0)[U];PC(16:1(9Z)/18:0);PC(18:0/16:1(9Z));PC(18:1(11Z)/16:0);PC(18:1(9E)/16:0)[U];PC(18:1(9Z)/16:0);PC(20:0/14:1(9Z));PC(20:1(11Z)/14:0);PE(15:0/22:1(13Z));PE(22:1(13Z)/15:0);;GlcCer(d18:…	0.00308067	0.00684811	0.00201115	0.303254	0.133916	'up'	'not significant'	'not significant'	1.16856	1.08796	0.931022
786	'ul'	'PC(O-14:0/16:0);;PC(14:0/18:1(11Z));PC(14:0/18:1(9E))[U];PC(14:0/18:1(9Z));PC(14:1(9Z)/18:0);PC(16:0/16:1(9Z));PC(16:1(9Z)/16:0);PC(18:0/14:1(9Z));PC(18:1(11Z)/14:0);PC(18:1(9Z)/14:0);PE(15:0/20:1(11Z));PE(20:1(11Z)/15:0);PE-NMe(16:0/18:1(9Z));PE-NMe(18:1(9Z)/16:0);;GlcCer(d18:0/16:0);;18:2-18:2-PE;"PC(14:0/20:4(5Z,8Z,11Z,14Z))";"PC(14:0/20:4(5Z,8Z,11Z,14Z))[U]";"PC(14:0/20:4(8Z,11Z,14Z,17Z))";"…	0.000118159	0.00097386	0.000108218	0.465404	0.00895135	'up'	'not significant'	'down'	1.65779	1.18705	0.716044
788	'ul'	'PC(O-14:0/16:0);;PC(14:0/18:1(11Z));PC(14:0/18:1(9E))[U];PC(14:0/18:1(9Z));PC(14:1(9Z)/18:0);PC(16:0/16:1(9Z));PC(16:1(9Z)/16:0);PC(18:0/14:1(9Z));PC(18:1(11Z)/14:0);PC(18:1(9Z)/14:0);PE(15:0/20:1(11Z));PE(20:1(11Z)/15:0);PE-NMe(16:0/18:1(9Z));PE-NMe(18:1(9Z)/16:0);;GlcCer(d18:0/16:0);;18:2-18:2-PE;"PC(14:0/20:4(5Z,8Z,11Z,14Z))";"PC(14:0/20:4(5Z,8Z,11Z,14Z))[U]";"PC(14:0/20:4(8Z,11Z,14Z,17Z))";"…	0.000382201	0.00187848	0.000371533	0.55656	0.0140908	'up'	'not significant'	'down'	1.57997	1.21256	0.767454
591	'ul'	'PE(10:0/10:0);PE(11:0/9:0)[U];PE(9:0/11:0)[U];;"LysoPC(20:4(5Z,8Z,11Z,14Z))";"LysoPC(20:4(8Z,11Z,14Z,17Z))";"PC(20:4(5Z,8Z,11Z,14Z)/0:0)[U]";;Ecalcidene;Ecalcidene (USAN/INN);;'	0.000226831	0.00135523	0.00201115	0.953198	0.000666589	'down'	'not significant'	'up'	0.89754	0.959732	1.06929
740	'ul'	'PE(O-16:0/O-16:0);;1-tetradecanyl-2-(8-[3]-ladderane-octanyl)-sn-glycero-3-phospho-(1''-sn-glycerol);;PC(14:0/18:1(11Z));PC(14:0/18:1(9E))[U];PC(14:0/18:1(9Z));PC(14:1(9Z)/18:0);PC(16:0/16:1(9Z));PC(16:1(9Z)/16:0);PC(18:0/14:1(9Z));PC(18:1(11Z)/14:0);PC(18:1(9Z)/14:0);PE(15:0/20:1(11Z));PE(20:1(11Z)/15:0);PE-NMe(16:0/18:1(9Z));PE-NMe(18:1(9Z)/16:0);;'	0.00455603	0.00774852	0.00338139	0.0973798	0.465404	'up'	'not significant'	'not significant'	3.64869	1.25706	0.344524
801	'ul'	'PE(O-18:0/O-18:0);PE(O-20:0/O-16:0);;PC(14:0/22:1(13Z));PC(14:1(9Z)/22:0);PC(16:0/20:1(11Z));PC(16:1(9Z)/20:0);PC(18:0/18:1(11E))[U];PC(18:0/18:1(11Z));PC(18:0/18:1(12Z));PC(18:0/18:1(13Z));PC(18:0/18:1(16Z));PC(18:0/18:1(6Z));PC(18:0/18:1(7Z));PC(18:0/18:1(9E));PC(18:0/18:1(9Z));PC(18:1(11Z)/18:0);PC(18:1(4Z)/18:1(4Z));PC(18:1(9E)/18:0)[U];PC(18:1(9Z)/18:0);PC(20:0/16:1(9Z));PC(20:1(11Z)/16:0);…	4.53e-06	0.000242791	7.11e-06	0.55656	0.000666589	'up'	'not significant'	'down'	1.31629	1.0807	0.82102
803	'ul'	'PE(O-18:0/O-18:0);PE(O-20:0/O-16:0);;PC(14:0/22:1(13Z));PC(14:1(9Z)/22:0);PC(16:0/20:1(11Z));PC(16:1(9Z)/20:0);PC(18:0/18:1(11E))[U];PC(18:0/18:1(11Z));PC(18:0/18:1(12Z));PC(18:0/18:1(13Z));PC(18:0/18:1(16Z));PC(18:0/18:1(6Z));PC(18:0/18:1(7Z));PC(18:0/18:1(9E));PC(18:0/18:1(9Z));PC(18:1(11Z)/18:0);PC(18:1(4Z)/18:1(4Z));PC(18:1(9E)/18:0)[U];PC(18:1(9Z)/18:0);PC(20:0/16:1(9Z));PC(20:1(11Z)/16:0);…	1.29e-05	0.00036279	1.45e-05	0.465404	0.00201115	'up'	'not significant'	'down'	1.342	1.14284	0.851598
799	'ul'	'PE(O-18:0/O-18:0);PE(O-20:0/O-16:0);;PC(14:0/22:1(13Z));PC(14:1(9Z)/22:0);PC(16:0/20:1(11Z));PC(16:1(9Z)/20:0);PC(18:0/18:1(11E))[U];PC(18:0/18:1(11Z));PC(18:0/18:1(12Z));PC(18:0/18:1(13Z));PC(18:0/18:1(16Z));PC(18:0/18:1(6Z));PC(18:0/18:1(7Z));PC(18:0/18:1(9E));PC(18:0/18:1(9Z));PC(18:1(11Z)/18:0);PC(18:1(4Z)/18:1(4Z));PC(18:1(9E)/18:0)[U];PC(18:1(9Z)/18:0);PC(20:0/16:1(9Z));PC(20:1(11Z)/16:0);…	0.000118159	0.000968892	0.000108218	0.465404	0.00895135	'up'	'not significant'	'down'	1.28208	1.0907	0.850723
802	'ul'	'PE(O-18:0/O-18:0);PE(O-20:0/O-16:0);;PC(14:0/22:1(13Z));PC(14:1(9Z)/22:0);PC(16:0/20:1(11Z));PC(16:1(9Z)/20:0);PC(18:0/18:1(11E))[U];PC(18:0/18:1(11Z));PC(18:0/18:1(12Z));PC(18:0/18:1(13Z));PC(18:0/18:1(16Z));PC(18:0/18:1(6Z));PC(18:0/18:1(7Z));PC(18:0/18:1(9E));PC(18:0/18:1(9Z));PC(18:1(11Z)/18:0);PC(18:1(4Z)/18:1(4Z));PC(18:1(9E)/18:0)[U];PC(18:1(9Z)/18:0);PC(20:0/16:1(9Z));PC(20:1(11Z)/16:0);…	0.000118159	0.000963974	0.000108218	0.465404	0.00895135	'up'	'not significant'	'down'	1.37057	1.14896	0.838305
897	'ul'	'PS(16:0/20:0);PS(18:0/18:0);;"PC(18:3(6Z,9Z,12Z)/dm18:1(11Z))";"PC(18:3(6Z,9Z,12Z)/dm18:1(9Z))";"PC(18:3(9Z,12Z,15Z)/dm18:1(11Z))";"PC(18:3(9Z,12Z,15Z)/dm18:1(9Z))";"PC(18:4(6Z,9Z,12Z,15Z)/dm18:0)";"PC(20:4(5Z,8Z,11Z,14Z)/dm16:0)";"PC(20:4(8Z,11Z,14Z,17Z)/dm16:0)";"PC(O-16:0/20:5(5Z,8Z,11Z,14Z,17Z))";"PC(P-16:0/20:4(5Z,8Z,11Z,14Z))";;1-(8-[3]-ladderane-octanyl)-2-(8-[3]-ladderane-octanyl)-sn-gly…	0.00167607	0.00431689	0.00117045	0.380113	0.0692117	'up'	'not significant'	'not significant'	1.39416	1.19191	0.854931
735	'ul'	'PS(O-16:0/O-16:0)[U];;"PC(14:0/18:2(11Z,14Z))";"PC(14:0/18:2(2E,4E))[U]";"PC(14:0/18:2(9Z,12Z))";PC(14:1(9Z)/18:1(11Z));PC(14:1(9Z)/18:1(9Z));PC(16:1(9E)/16:1(9E));PC(16:1(9Z)/16:1(9Z));PC(18:1(11Z)/14:1(9Z));PC(18:1(9Z)/14:1(9Z));"PC(18:2(9Z,12Z)/14:0)";"PE(15:0/20:2(11Z,14Z))";"PE(20:2(11Z,14Z)/15:0)";;'	7e-06	0.000267872	3.41e-06	0.0692117	0.0216942	'up'	'not significant'	'down'	1.62386	1.29373	0.7967
737	'ul'	'PS(O-16:0/O-16:0)[U];;"PC(14:0/18:2(11Z,14Z))";"PC(14:0/18:2(2E,4E))[U]";"PC(14:0/18:2(9Z,12Z))";PC(14:1(9Z)/18:1(11Z));PC(14:1(9Z)/18:1(9Z));PC(16:1(9E)/16:1(9E));PC(16:1(9Z)/16:1(9Z));PC(18:1(11Z)/14:1(9Z));PC(18:1(9Z)/14:1(9Z));"PC(18:2(9Z,12Z)/14:0)";"PE(15:0/20:2(11Z,14Z))";"PE(20:2(11Z,14Z)/15:0)";;'	0.00010371	0.00096347	5.66e-05	0.0480865	0.133916	'up'	'up'	'not significant'	1.75653	1.27327	0.724877
760	'ul'	'PS(O-16:0/O-16:0)[U];;1-tetradecanyl-2-(8-[3]-ladderane-octanyl)-sn-glycerophosphoethanolamine;;"PC(14:0/18:2(11Z,14Z))";"PC(14:0/18:2(2E,4E))[U]";"PC(14:0/18:2(9Z,12Z))";PC(14:1(9Z)/18:1(11Z));PC(14:1(9Z)/18:1(9Z));PC(16:1(9E)/16:1(9E));PC(16:1(9Z)/16:1(9Z));PC(18:1(11Z)/14:1(9Z));PC(18:1(9Z)/14:1(9Z));"PC(18:2(9Z,12Z)/14:0)";"PE(15:0/20:2(11Z,14Z))";"PE(20:2(11Z,14Z)/15:0)";;'	7.62e-07	7.21e-05	3.33e-07	0.0216942	0.0216942	'up'	'up'	'down'	1.55854	1.25861	0.80756
757	'ul'	'PS(O-16:0/O-16:0)[U];;1-tetradecanyl-2-(8-[3]-ladderane-octanyl)-sn-glycerophosphoethanolamine;;"PC(14:0/18:2(11Z,14Z))";"PC(14:0/18:2(2E,4E))[U]";"PC(14:0/18:2(9Z,12Z))";PC(14:1(9Z)/18:1(11Z));PC(14:1(9Z)/18:1(9Z));PC(16:1(9E)/16:1(9E));PC(16:1(9Z)/16:1(9Z));PC(18:1(11Z)/14:1(9Z));PC(18:1(9Z)/14:1(9Z));"PC(18:2(9Z,12Z)/14:0)";"PE(15:0/20:2(11Z,14Z))";"PE(20:2(11Z,14Z)/15:0)";;'	1.29e-05	0.000405472	7.11e-06	0.0140908	0.133916	'up'	'up'	'not significant'	1.84703	1.3473	0.729442
724	'ul'	'SM(d18:0/14:0);;"1-(O-alpha-D-glucopyranosyl)-(1,3R,29S,31R)-dotriacontanetetraol";"1-(O-alpha-D-mannopyranosyl)-(1,3R,29S,31R)-dotriacontanetetraol";;'	0.000226831	0.00132567	0.00201115	0.953198	0.000666589	'down'	'not significant'	'up'	0.886579	0.994343	1.12155
727	'ul'	'SM(d18:0/14:0);;"1-(O-alpha-D-glucopyranosyl)-(1,3R,29S,31R)-dotriacontanetetraol";"1-(O-alpha-D-mannopyranosyl)-(1,3R,29S,31R)-dotriacontanetetraol";;'	0.00140852	0.00405688	0.00201115	0.825615	0.0140908	'down'	'not significant'	'up'	0.881227	0.975388	1.10685
686	'ul'	'SM(d18:1/12:0);;"1-(O-alpha-D-galactopyranosyl)-3-keto-(1,27R,29R)-triacontanetriol";"1-(O-alpha-D-glucopyranosyl)-27-keto-(1,3R,29R)-triacontanetriol";"1-(O-alpha-D-glucopyranosyl)-3-keto-(1,27R,29R)-triacontanetriol";;'	0.00617679	0.00977087	0.00556235	0.0692117	0.65001	'up'	'not significant'	'not significant'	1.57388	1.33268	0.846748
717	'ul'	'1-(8-[3]-ladderane-octanyl)-2-(8-[3]-ladderane-octanyl)-sn-glycerol;;'	7.32e-05	0.000834846	0.00117045	0.897785	0.000202676	'down'	'not significant'	'up'	0.854059	1.00919	1.18164
716	'ul'	'1-(8-[3]-ladderane-octanyl)-2-(8-[3]-ladderane-octanyl)-sn-glycerol;;'	0.000199093	0.00125975	0.00338139	0.825615	0.000371533	'down'	'not significant'	'up'	0.817471	0.984816	1.20471
720	'ul'	'1-(8-[5]-ladderane-octanoyl)-2-(8-[3]-ladderane-octanyl)-sn-glycerol;;'	3.34e-07	0.000107261	0.000108218	0.55656	7.38e-07	'down'	'not significant'	'up'	0.739138	1.0232	1.38431
356	'xxxxx'	'Complex Adducts - Metabolite identified using other peaks'	0.00308067	0.00669079	0.00338139	0.741342	0.0326632	'up'	'not significant'	'down'	1.40807	1.12336	0.797806
707	'xxxxx'	'Exclude - invalid RT'	0.000269918	0.00141767	0.000202676	0.380113	0.0216942	'down'	'not significant'	'up'	0.732236	0.840576	1.14796
706	'xxxxx'	'Exclude - invalid RT'	0.00056524	0.00229985	0.000371533	0.0480865	0.303254	'down'	'down'	'not significant'	0.755023	0.923099	1.22261
60	'xxxxx'	'Exclude - invalid RT'	0.0010851	0.00344653	0.000666589	0.23635	0.0973798	'down'	'not significant'	'not significant'	0.973412	0.972506	0.999069
35	'xxxxx'	'Exclude - invalid RT'	0.00308067	0.00693443	0.00201115	0.133916	0.303254	'down'	'not significant'	'not significant'	0.963136	0.979108	1.01658
326	'xxxxx'	'Isotope'	9.05e-08	0.000145526	6.41e-08	0.133916	0.000666589	'up'	'not significant'	'down'	1.50245	1.32135	0.879462
269	'xxxxx'	'Isotope'	7.3e-07	8.38e-05	0.000666589	0.303254	7.38e-07	'down'	'not significant'	'up'	0.87633	1.01334	1.15635
917	'xxxxx'	'Isotope'	7.3e-07	7.82e-05	7.38e-07	0.303254	0.000666589	'up'	'not significant'	'down'	1.33193	1.1039	0.828793
780	'xxxxx'	'Isotope'	5.39e-06	0.000270853	3.41e-06	0.179976	0.00556235	'up'	'not significant'	'down'	1.7305	1.09832	0.634687
652	'xxxxx'	'Isotope'	7e-06	0.000288478	2.89e-05	0.897785	0.000202676	'down'	'not significant'	'up'	0.794899	0.971095	1.22166
146	'xxxxx'	'Isotope'	7e-06	0.000250014	0.000202676	0.897785	2.89e-05	'up'	'not significant'	'down'	1.07184	1.00855	0.94095
781	'xxxxx'	'Isotope'	1.29e-05	0.000369269	1.45e-05	0.465404	0.00201115	'up'	'not significant'	'down'	1.34903	1.06537	0.789727
153	'xxxxx'	'Isotope'	1.74e-05	0.000483369	0.00117045	0.65001	2.89e-05	'down'	'not significant'	'up'	0.89166	1.01341	1.13654
587	'xxxxx'	'Isotope'	1.74e-05	0.000445007	2.89e-05	0.65001	0.00117045	'down'	'not significant'	'up'	0.835309	0.961722	1.15134
614	'xxxxx'	'Isotope'	2.17e-05	0.000512401	0.23635	1.45e-05	0.00895135	'not significant'	'up'	'up'	1.50668	1.87942	1.24739
996	'xxxxx'	'Isotope'	2.47e-05	0.000536456	0.000108218	0.953198	0.000371533	'up'	'not significant'	'down'	1.72568	0.959878	0.556233
165	'xxxxx'	'Isotope'	2.47e-05	0.000515555	0.000371533	0.953198	0.000108218	'down'	'not significant'	'up'	0.880847	0.967219	1.09806
575	'xxxxx'	'Isotope'	2.58e-05	0.000471157	0.000202676	1	0.000202676	'down'	'not significant'	'up'	0.835956	1.00966	1.20778
192	'xxxxx'	'Isotope'	3.35e-05	0.000543635	2.89e-05	0.380113	0.00556235	'down'	'not significant'	'up'	0.802178	0.918039	1.14443
132	'xxxxx'	'Isotope'	3.35e-05	0.000517499	0.00556235	0.380113	2.89e-05	'up'	'not significant'	'down'	1.32087	1.05551	0.799102
823	'xxxxx'	'Isotope'	4.74e-05	0.000674409	5.66e-05	0.55656	0.00338139	'up'	'not significant'	'down'	1.07865	0.997577	0.924834
625	'xxxxx'	'Isotope'	6.16e-05	0.000778919	0.00201115	0.741342	0.000108218	'down'	'not significant'	'up'	0.667202	1.00075	1.49992
347	'xxxxx'	'Isotope'	7.99e-05	0.000891718	0.000371533	0.988087	0.000666589	'down'	'not significant'	'up'	0.752651	0.957058	1.27158
260	'xxxxx'	'Isotope'	7.99e-05	0.000856049	0.000666589	0.988087	0.000371533	'down'	'not significant'	'up'	0.902423	1.00672	1.11558
810	'xxxxx'	'Isotope'	7.99e-05	0.000802546	5.66e-05	0.303254	0.0140908	'down'	'not significant'	'up'	0.819208	0.976241	1.19169
1001	'xxxxx'	'Isotope'	7.99e-05	0.000792638	0.000371533	0.988087	0.000666589	'up'	'not significant'	'down'	1.36065	0.997602	0.733183
565	'xxxxx'	'Isotope'	7.99e-05	0.000787775	0.0140908	0.303254	5.66e-05	'up'	'not significant'	'down'	1.09062	0.948066	0.869289
868	'xxxxx'	'Isotope'	0.00010371	0.000992145	5.66e-05	0.133916	0.0480865	'up'	'not significant'	'down'	2.35233	1.39093	0.5913
959	'xxxxx'	'Isotope'	0.00010371	0.000986274	5.66e-05	0.133916	0.0480865	'up'	'not significant'	'down'	2.48289	1.36354	0.549175
396	'xxxxx'	'Isotope'	0.000118159	0.00103208	0.00895135	0.465404	0.000108218	'down'	'not significant'	'up'	0.778039	1.06689	1.37125
450	'xxxxx'	'Isotope'	0.000118159	0.00102098	0.00895135	0.465404	0.000108218	'down'	'not significant'	'up'	0.926746	1.01604	1.09636
499	'xxxxx'	'Isotope'	0.000118159	0.00100478	0.00895135	0.465404	0.000108218	'down'	'not significant'	'up'	0.740169	1.20161	1.62343
661	'xxxxx'	'Isotope'	0.000118159	0.000989077	0.000108218	0.00895135	0.465404	'down'	'down'	'not significant'	0.764792	0.86416	1.12993
398	'xxxxx'	'Isotope'	0.000160193	0.00126205	0.000202676	0.65001	0.00556235	'up'	'not significant'	'down'	1.20736	1.18554	0.981927
696	'xxxxx'	'Isotope'	0.000160193	0.001181	0.00556235	0.65001	0.000202676	'up'	'not significant'	'down'	1.52194	0.969906	0.637285
303	'xxxxx'	'Isotope'	0.000174747	0.00125379	0.23635	0.0326632	0.000108218	'not significant'	'down'	'down'	1.00474	0.904502	0.900232
360	'xxxxx'	'Isotope'	0.000174747	0.00126508	0.000108218	0.23635	0.0326632	'up'	'not significant'	'down'	1.07291	1.02674	0.956967
548	'xxxxx'	'Isotope'	0.000199093	0.00135012	0.000371533	0.825615	0.00338139	'up'	'not significant'	'down'	1.13984	1.06078	0.930636
960	'xxxxx'	'Isotope'	0.000199093	0.00132222	0.000108218	0.0973798	0.0973798	'up'	'not significant'	'not significant'	1.41288	1.25959	0.891501
225	'xxxxx'	'Isotope'	0.000199093	0.00129546	0.00338139	0.825615	0.000371533	'down'	'not significant'	'up'	0.804277	0.984515	1.2241
562	'xxxxx'	'Isotope'	0.000199093	0.00127991	0.00338139	0.825615	0.000371533	'down'	'not significant'	'up'	0.915084	0.997097	1.08962
576	'xxxxx'	'Isotope'	0.000199093	0.00127481	0.00338139	0.825615	0.000371533	'down'	'not significant'	'up'	0.717146	1.24726	1.7392
662	'xxxxx'	'Isotope'	0.000199093	0.00126473	0.000371533	0.825615	0.00338139	'down'	'not significant'	'up'	0.850164	0.943814	1.11015
945	'xxxxx'	'Isotope'	0.000199093	0.00124991	0.000371533	0.825615	0.00338139	'down'	'not significant'	'up'	0.83071	0.946687	1.13961
277	'xxxxx'	'Isotope'	0.000226831	0.0013809	0.000666589	0.953198	0.00201115	'down'	'not significant'	'up'	0.632672	0.895117	1.41482
671	'xxxxx'	'Isotope'	0.000226831	0.00133538	0.00201115	0.953198	0.000666589	'down'	'not significant'	'up'	0.740998	1.03862	1.40165
900	'xxxxx'	'Isotope'	0.000226831	0.00131609	0.00201115	0.953198	0.000666589	'up'	'not significant'	'down'	1.43892	1.00679	0.699684
641	'xxxxx'	'Isotope'	0.000236911	0.00136963	0.00117045	1	0.00117045	'up'	'not significant'	'down'	1.32493	1.06582	0.804436
416	'xxxxx'	'Isotope'	0.000236911	0.00133132	1	0.00117045	0.00117045	'not significant'	'down'	'down'	1.01209	0.909159	0.8983
500	'xxxxx'	'Isotope'	0.000236911	0.00132668	1	0.00117045	0.00117045	'not significant'	'down'	'down'	1.01264	0.875588	0.86466
969	'xxxxx'	'Isotope'	0.000269918	0.00139488	0.000202676	0.0216942	0.380113	'up'	'up'	'not significant'	1.77057	1.20269	0.67927
944	'xxxxx'	'Isotope'	0.00035037	0.00173263	0.000202676	0.179976	0.0692117	'up'	'not significant'	'not significant'	1.26543	1.1519	0.910287
848	'xxxxx'	'Isotope'	0.000382201	0.00187276	0.000371533	0.55656	0.0140908	'up'	'not significant'	'down'	1.28081	1.08558	0.847572
877	'xxxxx'	'Isotope'	0.000382201	0.00182817	0.0140908	0.55656	0.000371533	'down'	'not significant'	'up'	0.848413	1.06803	1.25886
924	'xxxxx'	'Isotope'	0.000382201	0.00176513	0.000371533	0.55656	0.0140908	'down'	'not significant'	'up'	0.920871	0.949921	1.03155
149	'xxxxx'	'Isotope'	0.000496119	0.00227166	0.00895135	0.741342	0.000666589	'up'	'not significant'	'down'	1.06373	0.99364	0.934112
376	'xxxxx'	'Isotope'	0.000496119	0.0022652	0.000666589	0.741342	0.00895135	'up'	'not significant'	'down'	1.07199	1.02934	0.960214
534	'xxxxx'	'Isotope'	0.000496119	0.0022524	0.000666589	0.741342	0.00895135	'up'	'not significant'	'down'	1.13036	1.07693	0.952731
863	'xxxxx'	'Isotope'	0.000496119	0.00222103	0.000666589	0.741342	0.00895135	'up'	'not significant'	'down'	1.54723	1.29346	0.835984
983	'xxxxx'	'Isotope'	0.000496119	0.00221486	0.000666589	0.741342	0.00895135	'up'	'not significant'	'down'	1.61536	1.19152	0.737616
663	'xxxxx'	'Isotope'	0.000496119	0.00217855	0.000666589	0.00895135	0.741342	'up'	'up'	'not significant'	1.31762	1.29016	0.979155
703	'xxxxx'	'Isotope'	0.00056524	0.00233532	0.0480865	0.000371533	0.303254	'up'	'up'	'not significant'	1.10799	1.3203	1.19161
88	'xxxxx'	'Isotope'	0.00056524	0.00232338	0.000371533	0.303254	0.0480865	'up'	'not significant'	'down'	1.86449	1.35177	0.725009
972	'xxxxx'	'Isotope'	0.00056524	0.0022711	0.000371533	0.303254	0.0480865	'up'	'not significant'	'down'	2.98226	1.30579	0.437853
974	'xxxxx'	'Isotope'	0.00056524	0.00226544	0.000371533	0.0480865	0.303254	'up'	'up'	'not significant'	1.46495	1.2053	0.822761
991	'xxxxx'	'Isotope'	0.000590357	0.00234274	0.00117045	0.897785	0.00556235	'up'	'not significant'	'down'	1.472	0.98445	0.668784
694	'xxxxx'	'Isotope'	0.000590357	0.00233123	0.00556235	0.897785	0.00117045	'up'	'not significant'	'down'	1.75074	0.982936	0.561439
577	'xxxxx'	'Isotope'	0.000590357	0.00223776	0.00556235	0.897785	0.00117045	'down'	'not significant'	'up'	0.634331	1.12959	1.78076
853	'xxxxx'	'Isotope'	0.000590357	0.00222204	0.00117045	0.897785	0.00556235	'down'	'not significant'	'up'	0.698951	0.940044	1.34494
527	'xxxxx'	'Isotope'	0.000643991	0.00240141	0.00201115	0.00338139	0.988087	'down'	'down'	'not significant'	0.877976	0.887703	1.01108
765	'xxxxx'	'Isotope'	0.000643991	0.00238481	0.00338139	0.988087	0.00201115	'up'	'not significant'	'down'	1.80157	0.964223	0.535212
770	'xxxxx'	'Isotope'	0.000643991	0.00237933	0.00338139	0.988087	0.00201115	'up'	'not significant'	'down'	1.48259	0.973843	0.656853
891	'xxxxx'	'Isotope'	0.000643991	0.00237387	0.00201115	0.988087	0.00338139	'up'	'not significant'	'down'	1.8298	1.00845	0.551124
893	'xxxxx'	'Isotope'	0.000643991	0.00236844	0.00338139	0.988087	0.00201115	'up'	'not significant'	'down'	1.76865	0.974746	0.551126
894	'xxxxx'	'Isotope'	0.000643991	0.00236303	0.00201115	0.988087	0.00338139	'up'	'not significant'	'down'	1.6908	0.979651	0.579402
986	'xxxxx'	'Isotope'	0.000643991	0.00235229	0.00201115	0.988087	0.00338139	'up'	'not significant'	'down'	1.62694	0.970755	0.596675
282	'xxxxx'	'Isotope'	0.000643991	0.00228984	0.00338139	0.00201115	0.988087	'up'	'up'	'not significant'	1.13124	1.13963	1.00741
679	'xxxxx'	'Isotope'	0.000643991	0.00224514	0.00201115	0.00338139	0.988087	'up'	'up'	'not significant'	1.22817	1.36061	1.10783
648	'xxxxx'	'Isotope'	0.000835938	0.00288305	0.465404	0.000666589	0.0326632	'not significant'	'up'	'up'	1.30758	1.57636	1.20555
351	'xxxxx'	'Isotope'	0.000835938	0.00285851	0.000666589	0.465404	0.0326632	'up'	'not significant'	'down'	1.06322	1.03329	0.971844
428	'xxxxx'	'Isotope'	0.000835938	0.00285244	0.465404	0.0326632	0.000666589	'not significant'	'down'	'down'	1.00959	0.90231	0.893735
493	'xxxxx'	'Isotope'	0.000835938	0.00284038	0.465404	0.0326632	0.000666589	'not significant'	'down'	'down'	1.02199	0.898967	0.879628
792	'xxxxx'	'Isotope'	0.000835938	0.00282248	0.465404	0.0326632	0.000666589	'not significant'	'down'	'down'	1.00135	0.88082	0.879637
290	'xxxxx'	'Isotope'	0.000835938	0.00278158	0.0326632	0.465404	0.000666589	'down'	'not significant'	'up'	0.909898	0.990123	1.08817
495	'xxxxx'	'Isotope'	0.000835938	0.00275873	0.000666589	0.0326632	0.465404	'up'	'up'	'not significant'	1.15915	1.14206	0.985254
718	'xxxxx'	'Isotope'	0.000835938	0.00274744	0.000666589	0.465404	0.0326632	'down'	'not significant'	'up'	0.931204	0.986553	1.05944
308	'xxxxx'	'Isotope'	0.0010851	0.00348789	0.23635	0.0973798	0.000666589	'not significant'	'not significant'	'down'	1.06144	0.929024	0.875253
572	'xxxxx'	'Isotope'	0.0010851	0.00346708	0.0973798	0.23635	0.000666589	'not significant'	'not significant'	'up'	0.802152	1.14841	1.43166
644	'xxxxx'	'Isotope'	0.0010851	0.00351601	0.23635	0.000666589	0.0973798	'not significant'	'up'	'not significant'	1.29291	1.54129	1.19211
258	'xxxxx'	'Isotope'	0.00113331	0.00344317	0.00117045	0.0216942	0.65001	'up'	'up'	'not significant'	1.34792	1.29061	0.957483
397	'xxxxx'	'Isotope'	0.00113331	0.0033668	0.0216942	0.65001	0.00117045	'down'	'not significant'	'up'	0.857492	1.00812	1.17567
469	'xxxxx'	'Isotope'	0.00113331	0.0034302	0.00117045	0.65001	0.0216942	'down'	'not significant'	'up'	0.866348	0.967539	1.1168
571	'xxxxx'	'Isotope'	0.00113331	0.00341733	0.00117045	0.0216942	0.65001	'up'	'up'	'not significant'	1.63469	1.3988	0.855696
668	'xxxxx'	'Isotope'	0.00113331	0.00351629	0.65001	0.00117045	0.0216942	'not significant'	'up'	'up'	1.25092	1.4748	1.17897
826	'xxxxx'	'Isotope'	0.00113331	0.00348935	0.00117045	0.65001	0.0216942	'up'	'not significant'	'down'	1.15084	1.06024	0.921276
844	'xxxxx'	'Isotope'	0.00113331	0.00348267	0.00117045	0.65001	0.0216942	'up'	'not significant'	'down'	1.08903	1.03357	0.949075
907	'xxxxx'	'Isotope'	0.00113331	0.00346281	0.00117045	0.65001	0.0216942	'up'	'not significant'	'down'	1.57092	1.04015	0.66213
123	'xxxxx'	'Isotope'	0.00140852	0.00414604	0.00201115	0.825615	0.0140908	'up'	'not significant'	'down'	1.11541	1.02519	0.919118
319	'xxxxx'	'Isotope'	0.00140852	0.00412339	0.825615	0.00201115	0.0140908	'not significant'	'down'	'down'	1.0289	0.949998	0.923311
629	'xxxxx'	'Isotope'	0.00140852	0.00407147	0.825615	0.0140908	0.00201115	'not significant'	'down'	'down'	1.05	0.940551	0.89576
852	'xxxxx'	'Isotope'	0.00140852	0.00396452	0.0140908	0.825615	0.00201115	'down'	'not significant'	'up'	0.803666	0.971535	1.20888
898	'xxxxx'	'Isotope'	0.00140852	0.00403519	0.00201115	0.825615	0.0140908	'up'	'not significant'	'down'	1.47466	0.982373	0.666171
997	'xxxxx'	'Isotope'	0.00140852	0.00395068	0.0140908	0.825615	0.00201115	'up'	'not significant'	'down'	1.57627	0.995753	0.631715
435	'xxxxx'	'Isotope'	0.00160476	0.00434929	0.953198	0.00338139	0.00895135	'not significant'	'down'	'down'	1.002	0.955194	0.953284
559	'xxxxx'	'Isotope'	0.00160476	0.00434197	0.953198	0.00895135	0.00338139	'not significant'	'down'	'down'	0.995065	0.852055	0.856281
693	'xxxxx'	'Isotope'	0.00160476	0.00444678	0.00338139	0.953198	0.00895135	'up'	'not significant'	'down'	1.35007	1.00556	0.744821
772	'xxxxx'	'Isotope'	0.00160476	0.00443912	0.00895135	0.953198	0.00338139	'up'	'not significant'	'down'	1.63197	1.00408	0.615259
835	'xxxxx'	'Isotope'	0.00160476	0.0044315	0.00895135	0.953198	0.00338139	'up'	'not significant'	'down'	1.26341	1.05051	0.831488
896	'xxxxx'	'Isotope'	0.00160476	0.00441632	0.00895135	0.953198	0.00338139	'up'	'not significant'	'down'	1.5868	0.952204	0.60008
987	'xxxxx'	'Isotope'	0.00160476	0.00440877	0.00895135	0.953198	0.00338139	'up'	'not significant'	'down'	1.66366	0.933411	0.561059
646	'xxxxx'	'Isotope'	0.00167607	0.00439436	0.380113	0.00117045	0.0692117	'not significant'	'up'	'not significant'	1.31016	1.57247	1.20021
655	'xxxxx'	'Isotope'	0.00167607	0.0043872	0.00556235	1	0.00556235	'down'	'not significant'	'up'	0.876709	0.969463	1.1058
675	'xxxxx'	'Isotope'	0.00167607	0.00438007	0.00556235	1	0.00556235	'down'	'not significant'	'up'	0.840118	0.922075	1.09755
769	'xxxxx'	'Isotope'	0.00167607	0.00437296	0.00556235	1	0.00556235	'up'	'not significant'	'down'	1.51698	0.989779	0.652469
771	'xxxxx'	'Isotope'	0.00167607	0.00436587	0.00556235	1	0.00556235	'up'	'not significant'	'down'	1.51083	0.969847	0.641929
808	'xxxxx'	'Isotope'	0.00167607	0.00435176	0.00117045	0.380113	0.0692117	'up'	'not significant'	'not significant'	1.15498	1.093	0.946337
892	'xxxxx'	'Isotope'	0.00167607	0.00433077	0.00556235	1	0.00556235	'up'	'not significant'	'down'	1.56878	0.983883	0.627164
895	'xxxxx'	'Isotope'	0.00167607	0.00432382	0.00556235	1	0.00556235	'up'	'not significant'	'down'	1.71115	1.02549	0.599299
990	'xxxxx'	'Isotope'	0.00167607	0.00430998	0.00556235	1	0.00556235	'up'	'not significant'	'down'	1.78236	0.980827	0.550298
221	'xxxxx'	'Isotope'	0.00167607	0.00429624	0.0692117	0.380113	0.00117045	'not significant'	'not significant'	'up'	0.875866	1.00361	1.14584
855	'xxxxx'	'Isotope'	0.00167607	0.00419586	0.00117045	0.0692117	0.380113	'up'	'not significant'	'not significant'	1.63059	1.44628	0.886967
307	'xxxxx'	'Isotope'	0.00190959	0.00473618	0.179976	0.179976	0.00117045	'not significant'	'not significant'	'down'	1.03106	0.91038	0.882959
681	'xxxxx'	'Isotope'	0.00190959	0.0046642	0.179976	0.00117045	0.179976	'not significant'	'up'	'not significant'	1.23293	1.38481	1.12318
687	'xxxxx'	'Isotope'	0.00190959	0.00465712	0.179976	0.179976	0.00117045	'not significant'	'not significant'	'down'	1.0566	0.856514	0.81063
869	'xxxxx'	'Isotope'	0.00190959	0.0046151	0.00117045	0.179976	0.179976	'down'	'not significant'	'not significant'	0.735054	0.787481	1.07132
871	'xxxxx'	'Isotope'	0.00190959	0.00460817	0.00117045	0.179976	0.179976	'up'	'not significant'	'not significant'	1.07891	1.1188	1.03697
971	'xxxxx'	'Isotope'	0.00190959	0.00459438	0.00117045	0.179976	0.179976	'up'	'not significant'	'not significant'	2.81317	1.39517	0.495943
129	'xxxxx'	'Isotope'	0.00237329	0.00566761	0.0480865	0.55656	0.00201115	'up'	'not significant'	'down'	1.06596	0.96873	0.908784
599	'xxxxx'	'Isotope'	0.00237329	0.00563412	0.00201115	0.55656	0.0480865	'up'	'not significant'	'down'	1.31858	1.04786	0.794686
963	'xxxxx'	'Isotope'	0.00237329	0.00561752	0.00201115	0.55656	0.0480865	'up'	'not significant'	'down'	2.87585	1.27701	0.444046
964	'xxxxx'	'Isotope'	0.00237329	0.00560926	0.00201115	0.55656	0.0480865	'up'	'not significant'	'down'	2.98663	1.36935	0.458496
966	'xxxxx'	'Isotope'	0.00237329	0.00560103	0.00201115	0.55656	0.0480865	'up'	'not significant'	'down'	2.74286	1.23177	0.449082
973	'xxxxx'	'Isotope'	0.00237329	0.00559281	0.00201115	0.55656	0.0480865	'up'	'not significant'	'down'	1.97611	1.27146	0.643416
998	'xxxxx'	'Isotope'	0.00237329	0.00556832	0.00201115	0.55656	0.0480865	'up'	'not significant'	'down'	1.51313	1.19206	0.787813
370	'xxxxx'	'Isotope'	0.00237329	0.00548032	0.55656	0.0480865	0.00201115	'not significant'	'down'	'down'	1.01979	0.942524	0.924235
482	'xxxxx'	'Isotope'	0.00237329	0.00545679	0.00201115	0.55656	0.0480865	'down'	'not significant'	'up'	0.889567	1.02876	1.15647
569	'xxxxx'	'Isotope'	0.00237329	0.00543348	0.55656	0.0480865	0.00201115	'not significant'	'down'	'down'	1.00172	0.883972	0.882451
611	'xxxxx'	'Isotope'	0.00237329	0.00541035	0.0480865	0.00201115	0.55656	'up'	'up'	'not significant'	1.4686	1.56688	1.06692
820	'xxxxx'	'Isotope'	0.00237329	0.00540269	0.55656	0.0480865	0.00201115	'not significant'	'down'	'down'	1.02258	0.928051	0.907561
825	'xxxxx'	'Isotope'	0.00237329	0.00539505	0.0480865	0.55656	0.00201115	'down'	'not significant'	'up'	0.767208	1.05978	1.38135
408	'xxxxx'	'Isotope'	0.00308067	0.00690542	0.00201115	0.133916	0.303254	'down'	'not significant'	'not significant'	0.898404	0.92713	1.03197
965	'xxxxx'	'Isotope'	0.00308067	0.00682922	0.00201115	0.303254	0.133916	'up'	'not significant'	'not significant'	3.05925	1.26912	0.414848
968	'xxxxx'	'Isotope'	0.00308067	0.00681981	0.00201115	0.133916	0.303254	'down'	'not significant'	'not significant'	0.969187	0.988103	1.01952
81	'xxxxx'	'Isotope'	0.00308067	0.00676391	0.0326632	0.741342	0.00338139	'up'	'not significant'	'down'	1.0401	0.876198	0.842418
331	'xxxxx'	'Isotope'	0.00308067	0.00626732	0.0326632	0.741342	0.00338139	'down'	'not significant'	'up'	0.872853	0.989419	1.13355
666	'xxxxx'	'Isotope'	0.00308067	0.0062279	0.0326632	0.00338139	0.741342	'up'	'up'	'not significant'	1.21485	1.27252	1.04747
684	'xxxxx'	'Isotope'	0.00308067	0.00658402	0.133916	0.303254	0.00201115	'not significant'	'not significant'	'down'	1.1077	0.910899	0.822333
744	'xxxxx'	'Isotope'	0.00308067	0.00657528	0.00338139	0.741342	0.0326632	'up'	'not significant'	'down'	2.6378	1.27649	0.483923
857	'xxxxx'	'Isotope'	0.00308067	0.00638862	0.00338139	0.741342	0.0326632	'down'	'not significant'	'up'	0.84737	0.897447	1.0591
866	'xxxxx'	'Isotope'	0.00308067	0.00654053	0.00338139	0.741342	0.0326632	'up'	'not significant'	'down'	1.89804	1.29585	0.682731
879	'xxxxx'	'Isotope'	0.00308067	0.0065233	0.0326632	0.741342	0.00338139	'up'	'not significant'	'down'	1.06471	1.03054	0.967905
901	'xxxxx'	'Isotope'	0.00308067	0.00651471	0.00338139	0.741342	0.0326632	'up'	'not significant'	'down'	1.39306	1.00604	0.722182
955	'xxxxx'	'Isotope'	0.00308067	0.00635582	0.00338139	0.0326632	0.741342	'up'	'up'	'not significant'	1.46456	1.17293	0.800877
975	'xxxxx'	'Isotope'	0.00308067	0.00634767	0.00338139	0.0326632	0.741342	'up'	'up'	'not significant'	1.11478	1.07719	0.966284
999	'xxxxx'	'Isotope'	0.00308067	0.0064891	0.0326632	0.741342	0.00338139	'up'	'not significant'	'down'	1.30537	0.952341	0.729557
143	'xxxxx'	'Isotope'	0.00366585	0.0073738	0.00556235	0.897785	0.0216942	'up'	'not significant'	'down'	1.07236	1.02493	0.955774
379	'xxxxx'	'Isotope'	0.00366585	0.00733707	0.00556235	0.897785	0.0216942	'up'	'not significant'	'down'	1.08318	1.03609	0.956521
513	'xxxxx'	'Isotope'	0.00366585	0.00730977	0.0216942	0.00556235	0.897785	'down'	'down'	'not significant'	0.985486	0.938416	0.952238
621	'xxxxx'	'Isotope'	0.00366585	0.00730071	0.00556235	0.897785	0.0216942	'up'	'not significant'	'down'	1.29312	1.06393	0.822759
672	'xxxxx'	'Isotope'	0.00366585	0.00728266	0.897785	0.00556235	0.0216942	'not significant'	'up'	'up'	0.961855	1.1313	1.17616
516	'xxxxx'	'Isotope'	0.00366585	0.0070984	0.0216942	0.897785	0.00556235	'down'	'not significant'	'up'	0.79241	1.05322	1.32914
726	'xxxxx'	'Isotope'	0.00366585	0.00705589	0.0216942	0.897785	0.00556235	'down'	'not significant'	'up'	0.875818	1.0529	1.20219
745	'xxxxx'	'Isotope'	0.00366585	0.00704745	0.0216942	0.897785	0.00556235	'down'	'not significant'	'up'	0.665421	0.884969	1.32994
433	'xxxxx'	'Isotope'	0.00399889	0.00756999	0.00895135	0.988087	0.0140908	'up'	'not significant'	'down'	1.08634	0.996925	0.917695
436	'xxxxx'	'Isotope'	0.00399889	0.00756109	0.00895135	0.988087	0.0140908	'up'	'not significant'	'down'	1.2547	1.03966	0.828607
768	'xxxxx'	'Isotope'	0.00399889	0.0075345	0.00895135	0.988087	0.0140908	'up'	'not significant'	'down'	1.60387	0.887604	0.553413
909	'xxxxx'	'Isotope'	0.00399889	0.00749933	0.00895135	0.988087	0.0140908	'up'	'not significant'	'down'	1.97271	1.19136	0.60392
958	'xxxxx'	'Isotope'	0.00399889	0.00748187	0.00895135	0.988087	0.0140908	'up'	'not significant'	'down'	1.61166	1.19935	0.744168
988	'xxxxx'	'Isotope'	0.00399889	0.00747317	0.00895135	0.988087	0.0140908	'up'	'not significant'	'down'	1.76193	0.975281	0.553529
989	'xxxxx'	'Isotope'	0.00399889	0.00746449	0.00895135	0.988087	0.0140908	'up'	'not significant'	'down'	1.73435	0.990769	0.571261
993	'xxxxx'	'Isotope'	0.00399889	0.00745583	0.00895135	0.988087	0.0140908	'up'	'not significant'	'down'	1.84062	1.02071	0.554547
422	'xxxxx'	'Isotope'	0.00399889	0.00742997	0.988087	0.0140908	0.00895135	'not significant'	'down'	'down'	1.0032	0.87992	0.87711
504	'xxxxx'	'Isotope'	0.00399889	0.00727028	0.00895135	0.988087	0.0140908	'down'	'not significant'	'up'	0.847389	1.00182	1.18224
608	'xxxxx'	'Isotope'	0.00399889	0.00724569	0.0140908	0.00895135	0.988087	'up'	'up'	'not significant'	1.35105	1.35008	0.999281
542	'xxxxx'	'Isotope'	0.00455603	0.00813594	0.0973798	0.465404	0.00338139	'not significant'	'not significant'	'down'	1.12203	0.924282	0.823758
915	'xxxxx'	'Isotope'	0.00455603	0.0081179	0.0973798	0.465404	0.00338139	'not significant'	'not significant'	'down'	1.29203	0.941027	0.72833
521	'xxxxx'	'Isotope'	0.00455603	0.0079332	0.0973798	0.465404	0.00338139	'not significant'	'not significant'	'up'	0.870017	1.09354	1.25692
743	'xxxxx'	'Isotope'	0.00455603	0.00807315	0.00338139	0.465404	0.0973798	'up'	'not significant'	'not significant'	3.0834	1.25739	0.407793
935	'xxxxx'	'Isotope'	0.00455603	0.00802009	0.00338139	0.465404	0.0973798	'up'	'not significant'	'not significant'	1.3936	1.1773	0.844791
956	'xxxxx'	'Isotope'	0.00455603	0.00801132	0.00338139	0.465404	0.0973798	'up'	'not significant'	'not significant'	1.60731	1.15661	0.719595
957	'xxxxx'	'Isotope'	0.00455603	0.00800256	0.00338139	0.465404	0.0973798	'up'	'not significant'	'not significant'	2.14324	1.19382	0.557014
961	'xxxxx'	'Isotope'	0.00455603	0.00799383	0.00338139	0.465404	0.0973798	'up'	'not significant'	'not significant'	2.88839	1.26356	0.437462
962	'xxxxx'	'Isotope'	0.00455603	0.00798511	0.00338139	0.465404	0.0973798	'up'	'not significant'	'not significant'	2.91259	1.28075	0.439728
286	'xxxxx'	'Isotope'	0.00455603	0.00781467	0.00338139	0.0973798	0.465404	'up'	'not significant'	'not significant'	1.0864	1.06418	0.979545
390	'xxxxx'	'Isotope'	0.00455603	0.00780634	0.00338139	0.465404	0.0973798	'down'	'not significant'	'not significant'	0.911102	0.951022	1.04381
405	'xxxxx'	'Isotope'	0.00455603	0.00779803	0.00338139	0.0973798	0.465404	'up'	'not significant'	'not significant'	1.22537	1.1484	0.937189
850	'xxxxx'	'Isotope'	0.00455603	0.00773215	0.00338139	0.465404	0.0973798	'down'	'not significant'	'not significant'	0.799042	0.891347	1.11552
905	'xxxxx'	'Isotope'	0.00455603	0.00772399	0.00338139	0.0973798	0.465404	'up'	'not significant'	'not significant'	1.30554	1.21362	0.929594
427	'xxxxx'	'Isotope'	0.00519079	0.00876315	0.00338139	0.23635	0.23635	'down'	'not significant'	'not significant'	0.846617	0.873471	1.03172
936	'xxxxx'	'Isotope'	0.00519079	0.00866306	0.00338139	0.23635	0.23635	'up'	'not significant'	'not significant'	1.27654	1.08202	0.847619
995	'xxxxx'	'Isotope'	0.00519079	0.00865407	0.00338139	0.23635	0.23635	'up'	'not significant'	'not significant'	1.52452	1.30933	0.858849
592	'xxxxx'	'Isotope'	0.00617679	0.00984841	0.00556235	0.0692117	0.65001	'up'	'not significant'	'not significant'	1.4169	1.40338	0.990455
630	'xxxxx'	'Isotope'	0.00617679	0.00981919	0.65001	0.0692117	0.00556235	'not significant'	'not significant'	'down'	1.07339	0.962818	0.89699
637	'xxxxx'	'Isotope'	0.00617679	0.0097998	0.65001	0.0692117	0.00556235	'not significant'	'not significant'	'down'	1.10348	0.885379	0.802354
682	'xxxxx'	'Isotope'	0.00617679	0.0097805	0.00556235	0.65001	0.0692117	'down'	'not significant'	'not significant'	0.842187	1.00531	1.19368
887	'xxxxx'	'Isotope'	0.00617679	0.00967564	0.0692117	0.65001	0.00556235	'not significant'	'not significant'	'up'	0.847671	0.982101	1.15859
659	'xxxxx'	'Multiply Charged ion - not identified'	7.62e-07	7.66e-05	3.33e-07	0.0216942	0.0216942	'down'	'down'	'up'	0.722254	0.891742	1.23466
779	'xxxxx'	'Multiply Charged ion - not identified'	1.46e-06	0.000123782	3.41e-06	0.65001	0.000202676	'up'	'not significant'	'down'	1.47916	1.0896	0.736634
144	'xxxxx'	'Multiply Charged ion - not identified'	5.88e-06	0.000262631	0.000371533	0.741342	1.45e-05	'up'	'not significant'	'down'	1.06954	1.01007	0.944402
124	'xxxxx'	'Multiply Charged ion - not identified'	7e-06	0.000255696	0.000202676	0.897785	2.89e-05	'up'	'not significant'	'down'	1.09151	1.01347	0.928503
321	'xxxxx'	'Multiply Charged ion - not identified'	1.29e-05	0.000390171	1.45e-05	0.465404	0.00201115	'down'	'not significant'	'up'	0.839885	0.938136	1.11698
573	'xxxxx'	'Multiply Charged ion - not identified'	2.17e-05	0.000483934	5.66e-05	0.825615	0.000666589	'down'	'not significant'	'up'	0.830157	0.99004	1.19259
329	'xxxxx'	'Multiply Charged ion - not identified'	2.47e-05	0.000467033	0.000108218	0.953198	0.000371533	'down'	'not significant'	'up'	0.794135	0.949955	1.19621
377	'xxxxx'	'Multiply Charged ion - not identified'	2.58e-05	0.000476573	0.000202676	1	0.000202676	'up'	'not significant'	'down'	1.06545	1.01594	0.953529
150	'xxxxx'	'Multiply Charged ion - not identified'	6.16e-05	0.000817543	0.00201115	0.741342	0.000108218	'down'	'not significant'	'up'	0.905505	1.00791	1.11309
162	'xxxxx'	'Multiply Charged ion - not identified'	7.99e-05	0.000823124	0.000371533	0.988087	0.000666589	'up'	'not significant'	'down'	1.1149	0.987813	0.886009
191	'xxxxx'	'Multiply Charged ion - not identified'	7.99e-05	0.000817881	5.66e-05	0.303254	0.0140908	'down'	'not significant'	'up'	0.849222	0.959006	1.12928
87	'xxxxx'	'Multiply Charged ion - not identified'	7.99e-05	0.000778227	5.66e-05	0.303254	0.0140908	'up'	'not significant'	'down'	1.78649	1.35557	0.758788
131	'xxxxx'	'Multiply Charged ion - not identified'	0.00010371	0.000957933	0.133916	0.0480865	5.66e-05	'not significant'	'up'	up'	1.14577	0.95841	0.836474
494	'xxxxx'	'Multiply Charged ion - not identified'	0.00010371	0.000980472	5.66e-05	0.0480865	0.133916	'up'	'up'	'not significant'	1.13743	1.10256	0.969343
448	'xxxxx'	'Multiply Charged ion - not identified'	0.000118159	0.0010265	0.00895135	0.465404	0.000108218	'down'	'not significant'	'up'	0.915417	0.983014	1.07384
350	'xxxxx'	'Multiply Charged ion - not identified'	0.000160193	0.00126827	0.000202676	0.65001	0.00556235	'up'	'not significant'	'down'	1.10033	1.01065	0.918504
546	'xxxxx'	'Multiply Charged ion - not identified'	0.000160193	0.00124376	0.000202676	0.65001	0.00556235	'up'	'not significant'	'down'	1.13144	1.04629	0.924738
817	'xxxxx'	'Multiply Charged ion - not identified'	0.000160193	0.00122599	0.000202676	0.65001	0.00556235	'up'	'not significant'	'down'	1.20515	1.09248	0.906504
388	'xxxxx'	'Multiply Charged ion - not identified'	0.000174747	0.00124822	0.000108218	0.23635	0.0326632	'down'	'not significant'	'up'	0.894722	0.958979	1.07182
148	'xxxxx'	'Multiply Charged ion - not identified'	0.000199093	0.00138518	0.00338139	0.825615	0.000371533	'up'	'not significant'	'down'	1.06933	1.00006	0.93522
985	'xxxxx'	'Multiply Charged ion - not identified'	0.000199093	0.00131678	0.000371533	0.825615	0.00338139	'up'	'not significant'	'down'	1.68014	1.0667	0.634883
160	'xxxxx'	'Multiply Charged ion - not identified'	0.000226831	0.00140756	0.000666589	0.953198	0.00201115	'up'	'not significant'	'down'	1.12175	1.02443	0.913244
586	'xxxxx'	'Multiply Charged ion - not identified'	0.000226831	0.00136029	0.000666589	0.953198	0.00201115	'down'	'not significant'	'up'	0.8269	0.974914	1.179
842	'xxxxx'	'Multiply Charged ion - not identified'	0.000226831	0.00132086	0.000666589	0.953198	0.00201115	'up'	'not significant'	'down'	1.08982	0.99297	0.911134
164	'xxxxx'	'Multiply Charged ion - not identified'	0.000236911	0.00135021	0.00117045	1	0.00117045	'down'	'not significant'	'up'	0.885045	0.971503	1.09769
374	'xxxxx'	'Multiply Charged ion - not identified'	0.000269918	0.00147053	0.000202676	0.380113	0.0216942	'up'	'not significant'	'down'	1.07468	1.01996	0.949075
862	'xxxxx'	'Multiply Charged ion - not identified'	0.000269918	0.00146556	0.000202676	0.380113	0.0216942	'up'	'not significant'	'down'	1.5759	1.12921	0.716549
980	'xxxxx'	'Multiply Charged ion - not identified'	0.00035037	0.00175423	0.000202676	0.0692117	0.179976	'up'	'not significant'	'not significant'	1.80158	1.13561	0.630344
142	'xxxxx'	'Multiply Charged ion - not identified'	0.000496119	0.00227815	0.000666589	0.741342	0.00895135	'up'	'not significant'	'down'	1.06552	1.01092	0.948759
401	'xxxxx'	'Multiply Charged ion - not identified'	0.000496119	0.00211499	0.00895135	0.741342	0.000666589	'down'	'not significant'	'up'	0.959958	1.00823	1.05028
394	'xxxxx'	'Multiply Charged ion - not identified'	0.00056524	0.00234739	0.0480865	0.303254	0.000371533	'down'	'not significant'	'up'	0.826952	1.17524	1.42118
660	'xxxxx'	'Multiply Charged ion - not identified'	0.00056524	0.00234134	0.303254	0.000371533	0.0480865	'not significant'	'up'	'up'	1.28404	1.40245	1.09222
406	'xxxxx'	'Multiply Charged ion - not identified'	0.00056524	0.00231745	0.000371533	0.303254	0.0480865	'down'	'not significant'	'up'	0.917243	0.950773	1.03656
564	'xxxxx'	'Multiply Charged ion - not identified'	0.000643991	0.00239585	0.00338139	0.988087	0.00201115	'up'	'not significant'	'down'	1.05585	0.993748	0.941179
764	'xxxxx'	'Multiply Charged ion - not identified'	0.000643991	0.00239032	0.00338139	0.988087	0.00201115	'up'	'not significant'	'down'	1.60328	0.973161	0.606982
908	'xxxxx'	'Multiply Charged ion - not identified'	0.000643991	0.00235765	0.00338139	0.988087	0.00201115	'up'	'not significant'	'down'	1.79411	1.20194	0.669938
854	'xxxxx'	'Multiply Charged ion - not identified'	0.0010851	0.00353025	0.000666589	0.23635	0.0973798	'up'	'not significant'	'not significant'	1.77755	1.07385	0.604121
856	'xxxxx'	'Multiply Charged ion - not identified'	0.0010851	0.00341949	0.000666589	0.23635	0.0973798	'down'	'not significant'	'not significant'	0.905214	0.940758	1.03927
954	'xxxxx'	'Multiply Charged ion - not identified'	0.0010851	0.00340614	0.000666589	0.0973798	0.23635	'up'	'not significant'	'not significant'	1.89844	1.14729	0.604335
967	'xxxxx'	'Multiply Charged ion - not identified'	0.0010851	0.0033995	0.000666589	0.0973798	0.23635	'up'	'not significant'	'not significant'	2.21351	1.33937	0.605092
122	'xxxxx'	'Multiply Charged ion - not identified'	0.00113331	0.00354366	0.00117045	0.65001	0.0216942	'up'	'not significant'	'down'	1.06965	1.02872	0.96173
859	'xxxxx'	'Multiply Charged ion - not identified'	0.00113331	0.00347603	0.00117045	0.65001	0.0216942	'up'	'not significant'	'down'	2.18512	1.33719	0.611955
906	'xxxxx'	'Multiply Charged ion - not identified'	0.00113331	0.00346941	0.00117045	0.65001	0.0216942	'up'	'not significant'	'down'	1.44845	1.09506	0.75602
426	'xxxxx'	'Multiply Charged ion - not identified'	0.00140852	0.00410842	0.00201115	0.825615	0.0140908	'up'	'not significant'	'down'	1.37235	1.05159	0.766272
669	'xxxxx'	'Multiply Charged ion - not identified'	0.00140852	0.00406416	0.00201115	0.825615	0.0140908	'down'	'not significant'	'up'	0.814136	0.959364	1.17838
831	'xxxxx'	'Multiply Charged ion - not identified'	0.00140852	0.00404962	0.00201115	0.825615	0.0140908	'up'	'not significant'	'down'	1.31347	1.12055	0.853124
359	'xxxxx'	'Multiply Charged ion - not identified'	0.00160476	0.00447766	0.00338139	0.953198	0.00895135	'up'	'not significant'	'down'	1.05969	1.00304	0.946546
692	'xxxxx'	'Multiply Charged ion - not identified'	0.00160476	0.00445446	0.00895135	0.953198	0.00338139	'up'	'not significant'	'down'	1.30313	0.983191	0.754486
369	'xxxxx'	'Multiply Charged ion - not identified'	0.00167607	0.00427578	0.380113	0.0692117	0.00117045	'not significant'	'not significant'	'down'	1.04316	0.934703	0.896032
324	'xxxxx'	'Multiply Charged ion - not identified'	0.00190959	0.0047216	0.00117045	0.179976	0.179976	'up'	'not significant'	'not significant'	1.51788	1.22922	0.809829
334	'xxxxx'	'Multiply Charged ion - not identified'	0.00190959	0.00471435	0.00117045	0.179976	0.179976	'up'	'not significant'	'not significant'	1.13643	1.05142	0.925198
913	'xxxxx'	'Multiply Charged ion - not identified'	0.00190959	0.00460126	0.00117045	0.179976	0.179976	'up'	'not significant'	'not significant'	2.06044	1.51232	0.73398
432	'xxxxx'	'Multiply Charged ion - not identified'	0.00237329	0.0056592	0.00201115	0.55656	0.0480865	'up'	'not significant'	'down'	1.29813	1.04877	0.807906
526	'xxxxx'	'Multiply Charged ion - not identified'	0.00237329	0.00565081	0.00201115	0.0480865	0.55656	'down'	'down'	'not significant'	0.899456	0.897346	0.997654
540	'xxxxx'	'Multiply Charged ion - not identified'	0.00237329	0.00564246	0.00201115	0.55656	0.0480865	'up'	'not significant'	'down'	1.13873	1.09693	0.963289
910	'xxxxx'	'Multiply Charged ion - not identified'	0.00237329	0.00562581	0.00201115	0.55656	0.0480865	'up'	'not significant'	'down'	1.57967	1.09444	0.692826
256	'xxxxx'	'Multiply Charged ion - not identified'	0.00237329	0.00551199	0.00201115	0.0480865	0.55656	'up'	'up'	'not significant'	1.33618	1.24452	0.931402
921	'xxxxx'	'Multiply Charged ion - not identified'	0.00237329	0.00535716	0.00201115	0.55656	0.0480865	'down'	'not significant'	'up'	0.929991	0.96913	1.04209
867	'xxxxx'	'Multiply Charged ion - not identified'	0.00308067	0.00683865	0.00201115	0.133916	0.303254	'down'	'not significant'	'not significant'	0.740972	0.847901	1.14431
193	'xxxxx'	'Multiply Charged ion - not identified'	0.00308067	0.00674548	0.303254	0.133916	0.00201115	'not significant'	'not significant'	'up'	0.90344	0.978237	1.08279
451	'xxxxx'	'Multiply Charged ion - not identified'	0.00308067	0.00642177	0.00338139	0.0326632	0.741342	'up'	'up'	'not significant'	1.06175	1.03593	0.975683
807	'xxxxx'	'Multiply Charged ion - not identified'	0.00308067	0.00654918	0.00201115	0.303254	0.133916	'down'	'not significant'	'not significant'	0.792577	0.934752	1.17938
994	'xxxxx'	'Multiply Charged ion - not identified'	0.00308067	0.00649762	0.00201115	0.133916	0.303254	'up'	'not significant'	'not significant'	1.50723	1.0667	0.707722
656	'xxxxx'	'Multiply Charged ion - not identified'	0.00366585	0.00729167	0.0216942	0.897785	0.00556235	'up'	'not significant'	'down'	1.29441	0.971639	0.750644
822	'xxxxx'	'Multiply Charged ion - not identified'	0.00366585	0.00725575	0.00556235	0.897785	0.0216942	'up'	'not significant'	'down'	1.06637	0.986503	0.925103
560	'xxxxx'	'Multiply Charged ion - not identified'	0.00366585	0.00708134	0.0216942	0.897785	0.00556235	'down'	'not significant'	'up'	0.929422	1.02228	1.09991
849	'xxxxx'	'Multiply Charged ion - not identified'	0.00366585	0.00702225	0.00556235	0.897785	0.0216942	'down'	'not significant'	'up'	0.863778	0.983743	1.13888
362	'xxxxx'	'Multiply Charged ion - not identified'	0.00399889	0.00759684	0.0140908	0.988087	0.00895135	'up'	'not significant'	'down'	1.07416	1.0238	0.953118
889	'xxxxx'	'Multiply Charged ion - not identified'	0.00399889	0.00750809	0.00895135	0.988087	0.0140908	'up'	'not significant'	'down'	1.48288	1.03585	0.698539
281	'xxxxx'	'Multiply Charged ion - not identified'	0.00399889	0.00733667	0.0140908	0.00895135	0.988087	'up'	'up'	'not significant'	1.18009	1.22334	1.03665
742	'xxxxx'	'Multiply Charged ion - not identified'	0.00399889	0.00721316	0.0140908	0.988087	0.00895135	'down'	'not significant'	'up'	0.596321	0.700788	1.17519
620	'xxxxx'	'Multiply Charged ion - not identified'	0.00455603	0.00809099	0.00338139	0.465404	0.0973798	'up'	'not significant'	'not significant'	1.40575	1.07488	0.764627
628	'xxxxx'	'Multiply Charged ion - not identified'	0.00455603	0.00789046	0.465404	0.0973798	0.00338139	'not significant'	'not significant'	'down'	1.0487	0.954969	0.910622
904	'xxxxx'	'Multiply Charged ion - not identified'	0.00455603	0.00804654	0.00338139	0.465404	0.0973798	'up'	'not significant'	'not significant'	1.94138	1.13247	0.583332
934	'xxxxx'	'Multiply Charged ion - not identified'	0.00455603	0.00802889	0.00338139	0.465404	0.0973798	'up'	'not significant'	'not significant'	1.30009	1.11296	0.856068
425	'xxxxx'	'Multiply Charged ion - not identified'	0.00519079	0.00877237	0.00338139	0.23635	0.23635	'down'	'not significant'	'not significant'	0.803427	0.865823	1.07766
528	'xxxxx'	'Multiply Charged ion - not identified'	0.00519079	0.00873563	0.23635	0.23635	0.00338139	'not significant'	'not significant'	'down'	1.12527	0.896112	0.796356
512	'xxxxx'	'Multiply Charged ion - not identified'	0.00617679	0.00987781	0.00556235	0.0692117	0.65001	'up'	'not significant'	'not significant'	1.24318	1.13501	0.912986
748	'xxxxx'	'Multiply Charged ion - not identified'	0.00617679	0.00976126	0.0692117	0.65001	0.00556235	'not significant'	'not significant'	'up'	0.821227	0.943126	1.14843
886	'xxxxx'	'Multiply Charged ion - not identified'	0.00617679	0.00968508	0.0692117	0.65001	0.00556235	'not significant'	'not significant'	'up'	0.87702	1.06116	1.20996
970	'xxxxx'	'Multiply Charged ion - not identified'	0.00617679	0.00964743	0.00556235	0.0692117	0.65001	'up'	'not significant'	'not significant'	2.75227	1.27584	0.463559
299	'xxxxx'	'Multiply Chlorinated adducts - not identified'	0.000199093	0.00136743	0.0973798	0.0973798	0.000108218	'not significant'	'not significant'	'down'	1.04964	0.913557	0.870353
314	'xxxxx'	'Multiply Chlorinated adducts - not identified'	0.00140852	0.00413091	0.825615	0.0140908	0.00201115	'not significant'	'down'	'down'	1.00416	0.955136	0.951176
658	'xxxxx'	'Multiply Chlorinated adducts - not identified'	0.00160476	0.00446216	0.00895135	0.00338139	0.953198	'down'	'down'	'not significant'	0.959071	0.918187	0.957371
411	'xxxxx'	'Multiply Chlorinated adducts - not identified'	0.00167607	0.004269	0.380113	0.0692117	0.00117045	'not significant'	'not significant'	'down'	1.0366	0.931186	0.898312
685	'xxxxx'	'Multiply Chlorinated adducts - not identified'	0.00167607	0.00424211	0.380113	0.0692117	0.00117045	'not significant'	'not significant'	'down'	1.08093	0.875047	0.80953
486	'xxxxx'	'Multiply Chlorinated adducts - not identified'	0.00308067	0.00664588	0.303254	0.133916	0.00201115	'not significant'	'not significant'	'down'	1.01527	0.90083	0.887277
791	'xxxxx'	'Multiply Chlorinated adducts - not identified'	0.00617679	0.0097421	0.65001	0.0692117	0.00556235	'not significant'	'not significant'	'down'	1.03744	0.887145	0.855132
89	'xxxxx'	'Salt Peak - Na, K, Cl, HCOOH complex'	2.81e-05	0.000491615	0.0973798	0.0326632	1.45e-05	'not significant'	'down'	'down'	1.02234	0.93335	0.912954
214	'xxxxx'	'Salt Peak - Na, K, Cl, HCOOH complex'	2.81e-05	0.000486329	0.0326632	0.0973798	1.45e-05	'up'	'not significant'	'down'	1.05495	0.932395	0.883825
41	'xxxxx'	'Salt Peak - Na, K, Cl, HCOOH complex'	0.000199093	0.00140959	0.0973798	0.0973798	0.000108218	'not significant'	'not significant'	'down'	1.02386	0.943606	0.921614
97	'xxxxx'	'Salt Peak - Na, K, Cl, HCOOH complex'	0.000199093	0.00139728	0.0973798	0.0973798	0.000108218	'not significant'	'not significant'	'down'	1.01635	0.924489	0.909614
208	'xxxxx'	'Salt Peak - Na, K, Cl, HCOOH complex'	0.000199093	0.00137921	0.0973798	0.0973798	0.000108218	'not significant'	'not significant'	'down'	1.03109	0.926918	0.898973
212	'xxxxx'	'Salt Peak - Na, K, Cl, HCOOH complex'	0.000199093	0.0013733	0.0973798	0.0973798	0.000108218	'not significant'	'not significant'	'down'	1.03532	0.921803	0.890355
92	'xxxxx'	'Salt Peak - Na, K, Cl, HCOOH complex'	0.000269918	0.00145573	0.380113	0.0216942	0.000202676	'not significant'	'down'	'down'	1.00517	0.915411	0.910704
42	'xxxxx'	'Salt Peak - Na, K, Cl, HCOOH complex'	0.00056524	0.00237812	0.303254	0.0480865	0.000371533	'not significant'	'down'	'down'	1.01009	0.941852	0.932447
103	'xxxxx'	'Salt Peak - Na, K, Cl, HCOOH complex'	0.000835938	0.00287688	0.465404	0.0326632	0.000666589	'not significant'	'down'	'down'	1.04007	0.933823	0.897847
39	'xxxxx'	'Salt Peak - Na, K, Cl, HCOOH complex'	0.00308067	0.00678244	0.303254	0.133916	0.00201115	'not significant'	'not significant'	'down'	1.01989	0.942091	0.923721
916	'xxxxx'	'Unidentified'	1.53e-07	8.17e-05	1.47e-07	0.23635	0.000371533	'up'	'not significant'	'down'	1.27643	1.06308	0.832854
327	'xxxxx'	'Unidentified'	4.52e-07	9.09e-05	3.33e-07	0.179976	0.00117045	'down'	'not significant'	'up'	0.857992	0.953058	1.1108
654	'xxxxx'	'Unidentified'	5.62e-07	6.95e-05	7.11e-06	0.988087	1.45e-05	'down'	'not significant'	'up'	0.905071	0.994338	1.09863
477	'xxxxx'	'Unidentified'	1.08e-06	9.64e-05	1.6e-06	0.465404	0.000371533	'up'	'not significant'	'down'	1.26244	1.06245	0.841584
170	'xxxxx'	'Unidentified'	1.82e-06	0.000146148	7.11e-06	0.825615	0.000108218	'up'	'not significant'	'down'	1.32157	1.07294	0.811865
651	'xxxxx'	'Unidentified'	1.82e-06	0.000139189	0.000108218	0.825615	7.11e-06	'down'	'not significant'	'up'	0.811128	0.984936	1.21428
357	'xxxxx'	'Unidentified'	3.49e-06	0.00022445	1.6e-06	0.0326632	0.0326632	'down'	'down'	'up'	0.754263	0.883007	1.17069
400	'xxxxx'	'Unidentified'	4.53e-06	0.000260133	7.11e-06	0.55656	0.000666589	'down'	'not significant'	'up'	0.797843	0.936416	1.17368
721	'xxxxx'	'Unidentified'	4.53e-06	0.000251163	7.11e-06	0.55656	0.000666589	'down'	'not significant'	'up'	0.762221	0.948585	1.2445
976	'xxxxx'	'Unidentified'	5.39e-06	0.00027959	3.41e-06	0.00556235	0.179976	'up'	'up'	'not significant'	1.24504	1.15185	0.925155
267	'xxxxx'	'Unidentified'	5.88e-06	0.000278079	0.000371533	0.741342	1.45e-05	'down'	'not significant'	'up'	0.883061	0.995276	1.12707
310	'xxxxx'	'Unidentified'	7e-06	0.00029607	3.41e-06	0.0692117	0.0216942	'down'	'not significant'	'up'	0.867844	0.93844	1.08135
777	'xxxxx'	'Unidentified'	7e-06	0.000261643	3.41e-06	0.0692117	0.0216942	'down'	'not significant'	'up'	0.811661	0.903581	1.11325
37	'xxxxx'	'Unidentified'	8.7e-06	0.00030397	7.11e-06	0.303254	0.00338139	'down'	'not significant'	'up'	0.499281	0.86754	1.73758
364	'xxxxx'	'Unidentified'	1.29e-05	0.000375983	0.00201115	0.465404	1.45e-05	'down'	'not significant'	'up'	0.704132	1.02428	1.45467
452	'xxxxx'	'Unidentified'	1.29e-05	0.000413581	7.11e-06	0.133916	0.0140908	'down'	'not significant'	'up'	0.828567	0.943498	1.13871
940	'xxxxx'	'Unidentified'	1.29e-05	0.000397674	7.11e-06	0.0140908	0.133916	'up'	'up'	'not significant'	1.35183	1.26741	0.937549
130	'xxxxx'	'Unidentified'	1.74e-05	0.000459597	2.89e-05	0.65001	0.00117045	'down'	'not significant'	'up'	0.493565	0.848041	1.7182
235	'xxxxx'	'Unidentified'	1.74e-05	0.000452184	2.89e-05	0.65001	0.00117045	'down'	'not significant'	'up'	0.614052	0.884421	1.4403
929	'xxxxx'	'Unidentified'	2.17e-05	0.000544426	1.45e-05	0.00895135	0.23635	'up'	'up'	'not significant'	1.42619	1.22055	0.855813
80	'xxxxx'	'Unidentified'	2.17e-05	0.000527928	1.45e-05	0.23635	0.00895135	'up'	'not significant'	'down'	2.15624	1.42607	0.661368
444	'xxxxx'	'Unidentified'	2.17e-05	0.000520049	1.45e-05	0.00895135	0.23635	'down'	'down'	'not significant'	0.741751	0.876701	1.18193
704	'xxxxx'	'Unidentified'	2.17e-05	0.000477305	0.000666589	0.825615	5.66e-05	'down'	'not significant'	'up'	0.688874	1.0147	1.47299
175	'xxxxx'	'Unidentified'	2.47e-05	0.000484119	0.000108218	0.953198	0.000371533	'down'	'not significant'	'up'	0.852993	0.998386	1.17045
600	'xxxxx'	'Unidentified'	2.47e-05	0.000502503	0.000371533	0.953198	0.000108218	'down'	'not significant'	'up'	0.711745	1.01206	1.42194
700	'xxxxx'	'Unidentified'	2.47e-05	0.000496222	0.000371533	0.953198	0.000108218	'down'	'not significant'	'up'	0.898448	1.0032	1.11659
602	'xxxxx'	'Unidentified'	2.58e-05	0.000465863	0.000202676	1	0.000202676	'down'	'not significant'	'up'	0.804958	0.968761	1.20349
933	'xxxxx'	'Unidentified'	2.58e-05	0.000455624	0.000202676	1	0.000202676	'down'	'not significant'	'up'	0.721011	0.969898	1.34519
156	'xxxxx'	'Unidentified'	3.35e-05	0.000554844	0.380113	2.89e-05	0.00556235	'not significant'	'down'	'down'	0.92743	0.368297	0.397116
507	'xxxxx'	'Unidentified'	3.35e-05	0.000527646	2.89e-05	0.380113	0.00556235	'up'	'not significant'	'down'	1.14699	1.03518	0.902517
179	'xxxxx'	'Unidentified'	3.35e-05	0.00051257	0.380113	0.00556235	2.89e-05	'not significant'	'up'	'up'	0.824881	1.1876	1.43973
43	'xxxxx'	'Unidentified'	4.74e-05	0.000712226	5.66e-05	0.55656	0.00338139	'down'	'not significant'	'up'	0.585115	0.899745	1.53772
434	'xxxxx'	'Unidentified'	4.74e-05	0.000699158	5.66e-05	0.55656	0.00338139	'down'	'not significant'	'up'	0.81291	0.895033	1.10102
31	'xxxxx'	'Unidentified'	4.74e-05	0.00068656	5.66e-05	0.55656	0.00338139	'up'	'not significant'	'down'	1.50756	1.09697	0.727646
380	'xxxxx'	'Unidentified'	4.74e-05	0.00068043	5.66e-05	0.55656	0.00338139	'up'	'not significant'	'down'	1.23583	1.08492	0.877888
99	'xxxxx'	'Unidentified'	5.64e-05	0.000768509	0.0692117	0.0692117	2.89e-05	'not significant'	'not significant'	'down'	1.06641	0.979486	0.918489
312	'xxxxx'	'Unidentified'	5.64e-05	0.000762051	2.89e-05	0.0692117	0.0692117	'down'	'not significant'	'not significant'	0.808383	0.88884	1.09953
440	'xxxxx'	'Unidentified'	5.64e-05	0.000755701	0.0692117	0.0692117	2.89e-05	'not significant'	'not significant'	'up'	0.870534	1.11862	1.28498
344	'xxxxx'	'Unidentified'	6.16e-05	0.000804249	0.00201115	0.741342	0.000108218	'down'	'not significant'	'up'	0.62925	0.997719	1.58557
624	'xxxxx'	'Unidentified'	6.16e-05	0.0007851	0.00201115	0.741342	0.000108218	'down'	'not significant'	'up'	0.683991	1.01943	1.49041
90	'xxxxx'	'Unidentified'	7.32e-05	0.000905486	0.000202676	0.897785	0.00117045	'down'	'not significant'	'up'	0.752482	1.07527	1.42897
243	'xxxxx'	'Unidentified'	7.32e-05	0.000885062	0.00117045	0.897785	0.000202676	'down'	'not significant'	'up'	0.907612	1.00021	1.10202
1000	'xxxxx'	'Unidentified'	7.32e-05	0.000823169	0.000202676	0.897785	0.00117045	'up'	'not significant'	'down'	1.34641	1.0657	0.791509
135	'xxxxx'	'Unidentified'	7.99e-05	0.000861795	0.000666589	0.988087	0.000371533	'up'	'not significant'	'down'	1.52716	1.13812	0.745253
279	'xxxxx'	'Unidentified'	7.99e-05	0.000844785	0.000666589	0.988087	0.000371533	'down'	'not significant'	'up'	0.766156	1.17704	1.5363
568	'xxxxx'	'Unidentified'	7.99e-05	0.000833814	0.000666589	0.988087	0.000371533	'down'	'not significant'	'up'	0.612406	1.07604	1.75707
159	'xxxxx'	'Unidentified'	7.99e-05	0.000773538	5.66e-05	0.303254	0.0140908	'up'	'not significant'	'down'	1.09598	1.02879	0.9387
463	'xxxxx'	'Unidentified'	0.00010371	0.000947047	0.0480865	0.133916	5.66e-05	'down'	'not significant'	'up'	0.819504	1.17621	1.43527
511	'xxxxx'	'Unidentified'	0.00010371	0.000941696	0.133916	0.0480865	5.66e-05	'not significant'	'down'	'down'	1.04042	0.952616	0.915607
601	'xxxxx'	'Unidentified'	0.00010371	0.000974738	5.66e-05	0.133916	0.0480865	'down'	'not significant'	'up'	0.753029	0.874463	1.16126
719	'xxxxx'	'Unidentified'	0.00010371	0.000969071	5.66e-05	0.133916	0.0480865	'down'	'not significant'	'up'	0.783704	0.924899	1.18016
294	'xxxxx'	'Unidentified'	0.000118159	0.00105502	0.00895135	0.465404	0.000108218	'down'	'not significant'	'up'	0.865817	1.083	1.25084
343	'xxxxx'	'Unidentified'	0.000118159	0.00104342	0.00895135	0.465404	0.000108218	'down'	'not significant'	'up'	0.816581	1.01357	1.24124
348	'xxxxx'	'Unidentified'	0.000118159	0.00103772	0.000108218	0.465404	0.00895135	'down'	'not significant'	'up'	0.840048	0.988075	1.17621
66	'xxxxx'	'Unidentified'	0.000160193	0.0013003	0.000202676	0.65001	0.00556235	'down'	'not significant'	'up'	0.723422	1.00799	1.39337
322	'xxxxx'	'Unidentified'	0.000160193	0.00127455	0.000202676	0.65001	0.00556235	'down'	'not significant'	'up'	0.895648	0.995027	1.11096
525	'xxxxx'	'Unidentified'	0.000160193	0.0012559	0.65001	0.00556235	0.000202676	'not significant'	'up'	'up'	0.95261	1.13059	1.18684
597	'xxxxx'	'Unidentified'	0.000160193	0.00118645	0.00556235	0.65001	0.000202676	'up'	'not significant'	'down'	1.08935	0.995458	0.91381
943	'xxxxx'	'Unidentified'	0.000160193	0.00121443	0.000202676	0.00556235	0.65001	'up'	'up'	'not significant'	1.22811	1.14512	0.932424
953	'xxxxx'	'Unidentified'	0.000160193	0.00120873	0.000202676	0.65001	0.00556235	'up'	'not significant'	'down'	1.32735	1.08308	0.815974
101	'xxxxx'	'Unidentified'	0.000174747	0.00127081	0.0326632	0.23635	0.000108218	'up'	'not significant'	'down'	1.04988	0.970043	0.923954
40	'xxxxx'	'Unidentified'	0.000199093	0.00141583	0.000371533	0.825615	0.00338139	'up'	'not significant'	'down'	1.334	1.02161	0.765822
202	'xxxxx'	'Unidentified'	0.000199093	0.00130603	0.00338139	0.825615	0.000371533	'down'	'not significant'	'up'	0.762307	1.09508	1.43653
223	'xxxxx'	'Unidentified'	0.000199093	0.00130072	0.00338139	0.825615	0.000371533	'down'	'not significant'	'up'	0.810374	0.988736	1.2201
52	'xxxxx'	'Unidentified'	0.000226831	0.00141851	0.000666589	0.953198	0.00201115	'down'	'not significant'	'up'	0.711179	1.11688	1.57045
238	'xxxxx'	'Unidentified'	0.000226831	0.00139678	0.000666589	0.953198	0.00201115	'down'	'not significant'	'up'	0.521003	0.824854	1.5832
255	'xxxxx'	'Unidentified'	0.000226831	0.00138615	0.00201115	0.953198	0.000666589	'down'	'not significant'	'up'	0.892154	1.0171	1.14005
318	'xxxxx'	'Unidentified'	0.000226831	0.00137569	0.000666589	0.953198	0.00201115	'down'	'not significant'	'up'	0.532183	0.9147	1.71877
497	'xxxxx'	'Unidentified'	0.000226831	0.00137052	0.00201115	0.953198	0.000666589	'down'	'not significant'	'up'	0.726913	1.13058	1.55532
622	'xxxxx'	'Unidentified'	0.000226831	0.00135022	0.00201115	0.953198	0.000666589	'up'	'not significant'	'down'	1.25541	1.01905	0.811728
653	'xxxxx'	'Unidentified'	0.000226831	0.00134029	0.000666589	0.00201115	0.953198	'down'	'down'	'not significant'	0.858815	0.884097	1.02944
800	'xxxxx'	'Unidentified'	0.000236911	0.00136473	0.00117045	0.00117045	1	'down'	'down'	'not significant'	0.930492	0.912171	0.98031
51	'xxxxx'	'Unidentified'	0.000236911	0.00135985	0.00117045	1	0.00117045	'down'	'not significant'	'up'	0.593311	0.855139	1.4413
920	'xxxxx'	'Unidentified'	0.000236911	0.00131296	0.00117045	1	0.00117045	'down'	'not significant'	'up'	0.736933	0.831867	1.12882
361	'xxxxx'	'Unidentified'	0.000269918	0.00144122	0.0216942	0.380113	0.000202676	'down'	'not significant'	'up'	0.911009	1.01696	1.1163
524	'xxxxx'	'Unidentified'	0.000269918	0.00143171	0.000202676	0.0216942	0.380113	'up'	'up'	'not significant'	1.51175	1.4225	0.940965
688	'xxxxx'	'Unidentified'	0.000269918	0.00142232	0.0216942	0.380113	0.000202676	'down'	'not significant'	'up'	0.840568	1.08123	1.28632
749	'xxxxx'	'Unidentified'	0.000269918	0.00141305	0.000202676	0.380113	0.0216942	'down'	'not significant'	'up'	0.690308	0.880458	1.27546
812	'xxxxx'	'Unidentified'	0.000269918	0.0014039	0.000202676	0.0216942	0.380113	'up'	'up'	'not significant'	1.17475	1.08746	0.925697
939	'xxxxx'	'Unidentified'	0.000269918	0.00139938	0.000202676	0.380113	0.0216942	'down'	'not significant'	'up'	0.880265	0.939827	1.06766
169	'xxxxx'	'Unidentified'	0.00035037	0.00174336	0.179976	0.0692117	0.000202676	'not significant'	'not significant'	'up'	0.783689	1.18312	1.50967
368	'xxxxx'	'Unidentified'	0.00035037	0.00178764	0.000202676	0.0692117	0.179976	'up'	'not significant'	'not significant'	1.39164	1.23682	0.888751
403	'xxxxx'	'Unidentified'	0.00035037	0.00178198	0.000202676	0.179976	0.0692117	'down'	'not significant'	'not significant'	0.860656	0.89932	1.04492
882	'xxxxx'	'Unidentified'	0.00035037	0.00173798	0.179976	0.0692117	0.000202676	'not significant'	'not significant'	'up'	0.943532	1.05249	1.11548
358	'xxxxx'	'Unidentified'	0.000382201	0.00184464	0.0140908	0.55656	0.000371533	'down'	'not significant'	'up'	0.711854	1.07033	1.50358
515	'xxxxx'	'Unidentified'	0.000382201	0.00183912	0.0140908	0.55656	0.000371533	'down'	'not significant'	'up'	0.756479	1.05059	1.38879
708	'xxxxx'	'Unidentified'	0.000382201	0.00183362	0.0140908	0.55656	0.000371533	'down'	'not significant'	'up'	0.794273	1.01198	1.2741
73	'xxxxx'	'Unidentified'	0.000382201	0.00182274	0.000371533	0.55656	0.0140908	'down'	'not significant'	'up'	0.663907	0.949706	1.43048
418	'xxxxx'	'Unidentified'	0.000382201	0.00179609	0.000371533	0.55656	0.0140908	'down'	'not significant'	'up'	0.795223	0.976723	1.22824
674	'xxxxx'	'Unidentified'	0.000382201	0.00178565	0.000371533	0.55656	0.0140908	'down'	'not significant'	'up'	0.888168	0.978956	1.10222
561	'xxxxx'	'Unidentified'	0.000496119	0.00224606	0.741342	0.000666589	0.00895135	'not significant'	'up'	'up'	1.09445	1.47048	1.34358
829	'xxxxx'	'Unidentified'	0.000496119	0.00223348	0.000666589	0.741342	0.00895135	'up'	'not significant'	'down'	1.10761	1.07779	0.973079
62	'xxxxx'	'Unidentified'	0.000496119	0.00216084	0.00895135	0.741342	0.000666589	'down'	'not significant'	'up'	0.717218	1.04888	1.46243
98	'xxxxx'	'Unidentified'	0.000496119	0.00214919	0.00895135	0.741342	0.000666589	'down'	'not significant'	'up'	0.935979	0.982768	1.04999
200	'xxxxx'	'Unidentified'	0.000496119	0.00214342	0.00895135	0.741342	0.000666589	'down'	'not significant'	'up'	0.668567	1.00254	1.49954
205	'xxxxx'	'Unidentified'	0.000496119	0.00220263	0.000666589	0.741342	0.00895135	'down'	'not significant'	'up'	0.783572	0.91993	1.17402
228	'xxxxx'	'Unidentified'	0.000496119	0.00213767	0.00895135	0.741342	0.000666589	'down'	'not significant'	'up'	0.789072	1.00781	1.27721
287	'xxxxx'	'Unidentified'	0.000496119	0.00212627	0.00895135	0.741342	0.000666589	'down'	'not significant'	'up'	0.838488	1.03597	1.23553
339	'xxxxx'	'Unidentified'	0.000496119	0.00219656	0.000666589	0.741342	0.00895135	'down'	'not significant'	'up'	0.865047	0.950241	1.09849
375	'xxxxx'	'Unidentified'	0.000496119	0.00212061	0.00895135	0.741342	0.000666589	'down'	'not significant'	'up'	0.886856	1.1242	1.26762
417	'xxxxx'	'Unidentified'	0.000496119	0.00219052	0.000666589	0.741342	0.00895135	'down'	'not significant'	'up'	0.773705	0.94515	1.22159
645	'xxxxx'	'Unidentified'	0.000496119	0.00209829	0.00895135	0.741342	0.000666589	'down'	'not significant'	'up'	0.825342	1.07123	1.29792
914	'xxxxx'	'Unidentified'	0.000496119	0.00209278	0.00895135	0.741342	0.000666589	'down'	'not significant'	'up'	0.921706	1.01529	1.10153
163	'xxxxx'	'Unidentified'	0.00056524	0.00237191	0.303254	0.0480865	0.000371533	'not significant'	'up'	'up'	0.889493	1.28491	1.44454
172	'xxxxx'	'Unidentified'	0.00056524	0.00236573	0.303254	0.0480865	0.000371533	'not significant'	'down'	'down'	1.06844	0.901242	0.843516
259	'xxxxx'	'Unidentified'	0.00056524	0.00235347	0.303254	0.0480865	0.000371533	'not significant'	'down'	'down'	0.956357	0.851289	0.890138
85	'xxxxx'	'Unidentified'	0.00056524	0.00232934	0.000371533	0.303254	0.0480865	'down'	'not significant'	'up'	0.826142	0.95654	1.15784
840	'xxxxx'	'Unidentified'	0.00056524	0.00228251	0.000371533	0.303254	0.0480865	'up'	'not significant'	'down'	1.30038	1.06076	0.815735
69	'xxxxx'	'Unidentified'	0.000590357	0.00235437	0.00117045	0.897785	0.00556235	'up'	'not significant'	'down'	1.62128	1.0849	0.669159
63	'xxxxx'	'Unidentified'	0.000590357	0.00232551	0.00556235	0.897785	0.00117045	'down'	'not significant'	'up'	0.823864	1.03713	1.25886
155	'xxxxx'	'Unidentified'	0.000590357	0.00231417	0.00117045	0.897785	0.00556235	'down'	'not significant'	'up'	0.634052	0.933331	1.47201
237	'xxxxx'	'Unidentified'	0.000590357	0.00228079	0.00556235	0.897785	0.00117045	'down'	'not significant'	'up'	0.563898	0.839225	1.48826
264	'xxxxx'	'Unidentified'	0.000590357	0.00226988	0.00556235	0.897785	0.00117045	'down'	'not significant'	'up'	0.877167	1.09492	1.24825
95	'xxxxx'	'Unidentified'	0.000643991	0.00241261	0.00338139	0.00201115	0.988087	'down'	'down'	'not significant'	0.878125	0.857033	0.975981
605	'xxxxx'	'Unidentified'	0.000643991	0.00232586	0.133916	0.000371533	0.133916	'not significant'	'up'	'not significant'	1.35701	1.44975	1.06834
173	'xxxxx'	'Unidentified'	0.000643991	0.00232065	0.00338139	0.988087	0.00201115	'down'	'not significant'	'up'	0.895612	0.98347	1.0981
209	'xxxxx'	'Unidentified'	0.000643991	0.00230514	0.00338139	0.988087	0.00201115	'down'	'not significant'	'up'	0.818972	1.01941	1.24475
257	'xxxxx'	'Unidentified'	0.000643991	0.00230002	0.00201115	0.988087	0.00338139	'down'	'not significant'	'up'	0.836749	0.931704	1.11348
413	'xxxxx'	'Unidentified'	0.000643991	0.00227975	0.00201115	0.988087	0.00338139	'down'	'not significant'	'up'	0.894808	0.966332	1.07993
480	'xxxxx'	'Unidentified'	0.000643991	0.00226975	0.00201115	0.988087	0.00338139	'down'	'not significant'	'up'	0.699766	0.995578	1.42273
567	'xxxxx'	'Unidentified'	0.000643991	0.00225984	0.00338139	0.988087	0.00201115	'down'	'not significant'	'up'	0.819469	0.964377	1.17683
581	'xxxxx'	'Unidentified'	0.000643991	0.00225492	0.00201115	0.988087	0.00338139	'down'	'not significant'	'up'	0.853296	1.01571	1.19033
635	'xxxxx'	'Unidentified'	0.000643991	0.00225002	0.00201115	0.988087	0.00338139	'down'	'not significant'	'up'	0.288524	0.852881	2.95601
556	'xxxxx'	'Unidentified'	0.000835938	0.00288925	0.0326632	0.465404	0.000666589	'up'	'not significant'	'down'	1.09043	0.992537	0.910229
107	'xxxxx'	'Unidentified'	0.000835938	0.00287073	0.000666589	0.465404	0.0326632	'up'	'not significant'	'down'	1.26427	1.17991	0.93327
532	'xxxxx'	'Unidentified'	0.000835938	0.00283439	0.000666589	0.465404	0.0326632	'up'	'not significant'	'down'	1.20917	1.06978	0.884726
555	'xxxxx'	'Unidentified'	0.000835938	0.00282842	0.465404	0.0326632	0.000666589	'not significant'	'down'	'down'	1.02117	0.868863	0.850849
276	'xxxxx'	'Unidentified'	0.000835938	0.00278735	0.000666589	0.465404	0.0326632	'down'	'not significant'	'up'	0.67029	0.934015	1.39345
419	'xxxxx'	'Unidentified'	0.000835938	0.00276441	0.000666589	0.465404	0.0326632	'down'	'not significant'	'up'	0.83294	0.928746	1.11502
729	'xxxxx'	'Unidentified'	0.000835938	0.00274184	0.000666589	0.465404	0.0326632	'down'	'not significant'	'up'	0.955019	0.985482	1.0319
100	'xxxxx'	'Unidentified'	0.0010851	0.00355182	0.000666589	0.23635	0.0973798	'up'	'not significant'	'not significant'	1.42819	1.19261	0.835048
454	'xxxxx'	'Unidentified'	0.0010851	0.00353741	0.000666589	0.0973798	0.23635	'down'	'not significant'	'not significant'	0.669658	0.758016	1.13195
517	'xxxxx'	'Unidentified'	0.0010851	0.00348092	0.23635	0.0973798	0.000666589	'not significant'	'not significant'	'down'	1.06399	0.946868	0.88992
545	'xxxxx'	'Unidentified'	0.0010851	0.00347399	0.0973798	0.23635	0.000666589	'not significant'	'not significant'	'up'	0.907894	1.1735	1.29255
665	'xxxxx'	'Unidentified'	0.0010851	0.0034602	0.0973798	0.000666589	0.23635	'not significant'	'up'	'not significant'	1.21072	1.30183	1.07525
811	'xxxxx'	'Unidentified'	0.0010851	0.00342621	0.000666589	0.0973798	0.23635	'up'	'not significant'	'not significant'	1.11445	1.04505	0.937722
946	'xxxxx'	'Unidentified'	0.0010851	0.0034128	0.000666589	0.23635	0.0973798	'down'	'not significant'	'not significant'	0.84498	0.900146	1.06529
3	'xxxxx'	'Unidentified'	0.00113331	0.00345624	0.00117045	0.0216942	0.65001	'up'	'up'	'not significant'	1.58011	1.39197	0.880932
289	'xxxxx'	'Unidentified'	0.00113331	0.00337303	0.0216942	0.65001	0.00117045	'down'	'not significant'	'up'	0.908409	0.981397	1.08035
550	'xxxxx'	'Unidentified'	0.00113331	0.00352309	0.00117045	0.65001	0.0216942	'up'	'not significant'	'down'	1.63842	1.17314	0.716016
627	'xxxxx'	'Unidentified'	0.00113331	0.0033544	0.65001	0.0216942	0.00117045	'not significant'	'down'	'down'	1.0609	0.876939	0.826598
752	'xxxxx'	'Unidentified'	0.00113331	0.00350277	0.00117045	0.65001	0.0216942	'up'	'not significant'	'down'	1.15826	1.05363	0.909673
787	'xxxxx'	'Unidentified'	0.00113331	0.00349604	0.00117045	0.65001	0.0216942	'up'	'not significant'	'down'	1.14542	1.06389	0.928821
171	'xxxxx'	'Unidentified'	0.00140852	0.00400662	0.0140908	0.825615	0.00201115	'down'	'not significant'	'up'	0.720527	1.08356	1.50384
248	'xxxxx'	'Unidentified'	0.00140852	0.00399954	0.0140908	0.825615	0.00201115	'down'	'not significant'	'up'	0.757533	0.983203	1.2979
300	'xxxxx'	'Unidentified'	0.00140852	0.00413846	0.00201115	0.825615	0.0140908	'down'	'not significant'	'up'	0.873194	0.983131	1.1259
340	'xxxxx'	'Unidentified'	0.00140852	0.00399248	0.0140908	0.825615	0.00201115	'down'	'not significant'	'up'	0.916601	1.00125	1.09235
484	'xxxxx'	'Unidentified'	0.00140852	0.00410098	0.00201115	0.825615	0.0140908	'up'	'not significant'	'down'	1.17377	1.06776	0.909687
539	'xxxxx'	'Unidentified'	0.00140852	0.00397845	0.0140908	0.825615	0.00201115	'down'	'not significant'	'up'	0.817312	1.18399	1.44863
950	'xxxxx'	'Unidentified'	0.00140852	0.00402801	0.00201115	0.825615	0.0140908	'down'	'not significant'	'up'	0.704624	0.825868	1.17207
981	'xxxxx'	'Unidentified'	0.00140852	0.00402085	0.00201115	0.825615	0.0140908	'up'	'not significant'	'down'	2.23265	1.17038	0.524211
982	'xxxxx'	'Unidentified'	0.00140852	0.00395759	0.0140908	0.825615	0.00201115	'up'	'not significant'	'down'	1.24079	0.899892	0.725256
120	'xxxxx'	'Unidentified'	0.00160476	0.00448545	0.00338139	0.953198	0.00895135	'up'	'not significant'	'down'	1.34429	1.05703	0.786309
341	'xxxxx'	'Unidentified'	0.00160476	0.00437141	0.00338139	0.953198	0.00895135	'down'	'not significant'	'up'	0.909907	1.02113	1.12224
365	'xxxxx'	'Unidentified'	0.00160476	0.00436401	0.00895135	0.953198	0.00338139	'down'	'not significant'	'up'	0.782555	1.13933	1.45592
453	'xxxxx'	'Unidentified'	0.00160476	0.0044699	0.00338139	0.00895135	0.953198	'down'	'down'	'not significant'	0.629089	0.711279	1.13065
588	'xxxxx'	'Unidentified'	0.00160476	0.00433467	0.00338139	0.953198	0.00895135	'down'	'not significant'	'up'	0.877447	0.970205	1.10571
647	'xxxxx'	'Unidentified'	0.00160476	0.0043274	0.00338139	0.953198	0.00895135	'down'	'not significant'	'up'	0.800748	1.03366	1.29086
746	'xxxxx'	'Unidentified'	0.00160476	0.00432015	0.00895135	0.953198	0.00338139	'down'	'not significant'	'up'	0.899084	0.987829	1.09871
878	'xxxxx'	'Unidentified'	0.00160476	0.0044239	0.00338139	0.953198	0.00895135	'up'	'not significant'	'down'	1.28495	1.02399	0.796907
55	'xxxxx'	'Unidentified'	0.00167607	0.00448957	0.0692117	0.380113	0.00117045	'not significant'	'not significant'	'down'	1.29825	0.975383	0.751308
102	'xxxxx'	'Unidentified'	0.00167607	0.0044821	0.0692117	0.380113	0.00117045	'not significant'	'not significant'	'down'	1.54201	0.800553	0.519161
127	'xxxxx'	'Unidentified'	0.00167607	0.00447465	0.00556235	1	0.00556235	'up'	'not significant'	'down'	1.13049	0.990459	0.87613
355	'xxxxx'	'Unidentified'	0.00167607	0.00445246	0.00556235	1	0.00556235	'down'	'not significant'	'up'	0.876206	0.991789	1.13191
541	'xxxxx'	'Unidentified'	0.00167607	0.00443779	0.00117045	0.0692117	0.380113	'down'	'not significant'	'not significant'	0.735844	0.82485	1.12096
557	'xxxxx'	'Unidentified'	0.00167607	0.00443049	0.00556235	1	0.00556235	'up'	'not significant'	'down'	1.15882	1.08137	0.933158
593	'xxxxx'	'Unidentified'	0.00167607	0.00442322	0.00556235	1	0.00556235	'down'	'not significant'	'up'	0.523789	1.00916	1.92665
642	'xxxxx'	'Unidentified'	0.00167607	0.00440154	0.380113	0.00117045	0.0692117	'not significant'	'up'	'not significant'	1.29071	1.54575	1.1976
828	'xxxxx'	'Unidentified'	0.00167607	0.00434474	0.00117045	0.380113	0.0692117	'up'	'not significant'	'not significant'	1.33337	1.10478	0.828561
386	'xxxxx'	'Unidentified'	0.00167607	0.00422216	0.00117045	0.380113	0.0692117	'down'	'not significant'	'not significant'	0.799105	0.914705	1.14466
649	'xxxxx'	'Unidentified'	0.00167607	0.00425551	0.380113	0.00117045	0.0692117	'not significant'	'down'	'not significant'	0.985699	0.886102	0.898958
680	'xxxxx'	'Unidentified'	0.00167607	0.0042488	0.0692117	0.00117045	0.380113	'not significant'	'up'	'not significant'	1.29501	1.40907	1.08808
846	'xxxxx'	'Unidentified'	0.00167607	0.0042024	0.00117045	0.0692117	0.380113	'up'	'not significant'	'not significant'	1.30936	1.19324	0.91132
385	'xxxxx'	'Unidentified'	0.00190959	0.00470712	0.00117045	0.179976	0.179976	'down'	'not significant'	'not significant'	0.921755	0.956209	1.03738
804	'xxxxx'	'Unidentified'	0.00190959	0.00462205	0.00117045	0.179976	0.179976	'up'	'not significant'	'not significant'	1.08659	1.04325	0.960118
10	'xxxxx'	'Unidentified'	0.00237329	0.00569298	0.00201115	0.55656	0.0480865	'up'	'not significant'	'down'	1.25457	1.11591	0.889476
984	'xxxxx'	'Unidentified'	0.00237329	0.00557646	0.00201115	0.55656	0.0480865	'up'	'not significant'	'down'	1.48263	1.02622	0.692162
57	'xxxxx'	'Unidentified'	0.00237329	0.00555211	0.00201115	0.55656	0.0480865	'down'	'not significant'	'up'	0.552619	0.813597	1.47226
84	'xxxxx'	'Unidentified'	0.00237329	0.00553599	0.00201115	0.55656	0.0480865	'down'	'not significant'	'up'	0.64002	0.902701	1.41043
328	'xxxxx'	'Unidentified'	0.00237329	0.00549611	0.00201115	0.55656	0.0480865	'down'	'not significant'	'up'	0.812043	0.925968	1.14029
404	'xxxxx'	'Unidentified'	0.00237329	0.00547245	0.00201115	0.55656	0.0480865	'down'	'not significant'	'up'	0.718029	0.899311	1.25247
543	'xxxxx'	'Unidentified'	0.00237329	0.00544123	0.0480865	0.55656	0.00201115	'down'	'not significant'	'up'	0.798154	1.18353	1.48283
609	'xxxxx'	'Unidentified'	0.00237329	0.00542575	0.0480865	0.00201115	0.55656	'up'	'up'	'not significant'	1.42776	1.55868	1.0917
875	'xxxxx'	'Unidentified'	0.00237329	0.00537225	0.00201115	0.55656	0.0480865	'down'	'not significant'	'up'	0.774451	0.894785	1.15538
911	'xxxxx'	'Unidentified'	0.00237329	0.0053647	0.00201115	0.55656	0.0480865	'down'	'not significant'	'up'	0.820475	0.845882	1.03097
105	'xxxxx'	'Unidentified'	0.00308067	0.00692473	0.00201115	0.303254	0.133916	'up'	'not significant'	'not significant'	1.31676	1.24017	0.941832
445	'xxxxx'	'Unidentified'	0.00308067	0.0068958	0.00201115	0.133916	0.303254	'down'	'not significant'	'not significant'	0.815377	0.962735	1.18072
785	'xxxxx'	'Unidentified'	0.00308067	0.00685759	0.00201115	0.303254	0.133916	'up'	'not significant'	'not significant'	1.25279	1.15321	0.920513
13	'xxxxx'	'Unidentified'	0.00308067	0.00633954	0.0326632	0.741342	0.00338139	'down'	'not significant'	'up'	0.746496	1.04053	1.39389
23	'xxxxx'	'Unidentified'	0.00308067	0.00680108	0.133916	0.303254	0.00201115	'not significant'	'not significant'	'up'	0.735608	1.02713	1.3963
65	'xxxxx'	'Unidentified'	0.00308067	0.00632335	0.0326632	0.741342	0.00338139	'down'	'not significant'	'up'	0.57907	1.05459	1.82117
78	'xxxxx'	'Unidentified'	0.00308067	0.00677316	0.00338139	0.741342	0.0326632	'up'	'not significant'	'down'	1.31649	1.04456	0.793441
166	'xxxxx'	'Unidentified'	0.00308067	0.00630724	0.0326632	0.00338139	0.741342	'up'	'up'	'not significant'	1.14182	1.17912	1.03267
206	'xxxxx'	'Unidentified'	0.00308067	0.0067363	0.00338139	0.741342	0.0326632	'up'	'not significant'	'down'	1.13019	1.00143	0.886075
210	'xxxxx'	'Unidentified'	0.00308067	0.00647214	0.00338139	0.741342	0.0326632	'down'	'not significant'	'up'	0.894186	0.992054	1.10945
265	'xxxxx'	'Unidentified'	0.00308067	0.00628323	0.0326632	0.00338139	0.741342	'up'	'up'	'not significant'	1.16198	1.156	0.994855
338	'xxxxx'	'Unidentified'	0.00308067	0.00669984	0.0326632	0.741342	0.00338139	'up'	'not significant'	'down'	1.02418	0.977399	0.954326
392	'xxxxx'	'Unidentified'	0.00308067	0.00668176	0.303254	0.00201115	0.133916	'not significant'	'up'	'not significant'	1.03176	1.15522	1.11966
415	'xxxxx'	'Unidentified'	0.00308067	0.00643011	0.00338139	0.741342	0.0326632	'down'	'not significant'	'up'	0.788993	1.004	1.2725
456	'xxxxx'	'Unidentified'	0.00308067	0.00667275	0.00201115	0.303254	0.133916	'down'	'not significant'	'not significant'	0.742316	0.939047	1.26502
570	'xxxxx'	'Unidentified'	0.00308067	0.00662809	0.133916	0.303254	0.00201115	'not significant'	'not significant'	'up'	0.814064	1.12942	1.38739
616	'xxxxx'	'Unidentified'	0.00308067	0.00624361	0.0326632	0.00338139	0.741342	'up'	'up'	'not significant'	1.26793	1.19784	0.944717
664	'xxxxx'	'Unidentified'	0.00308067	0.00623575	0.0326632	0.741342	0.00338139	'down'	'not significant'	'up'	0.75975	1.03805	1.36631
813	'xxxxx'	'Unidentified'	0.00308067	0.00622008	0.741342	0.0326632	0.00338139	'not significant'	'down'	'down'	1.0135	0.925319	0.912998
821	'xxxxx'	'Unidentified'	0.00308067	0.00639688	0.00338139	0.741342	0.0326632	'down'	'not significant'	'up'	0.96546	0.999908	1.03568
834	'xxxxx'	'Unidentified'	0.00308067	0.00621227	0.0326632	0.741342	0.00338139	'down'	'not significant'	'up'	0.892494	1.06033	1.18805
903	'xxxxx'	'Unidentified'	0.00308067	0.00636399	0.00338139	0.0326632	0.741342	'up'	'up'	'not significant'	1.24039	1.15158	0.928399
912	'xxxxx'	'Unidentified'	0.00308067	0.00650615	0.303254	0.133916	0.00201115	'not significant'	'not significant'	'down'	1.02827	0.964922	0.938396
71	'xxxxx'	'Unidentified'	0.00366585	0.00738305	0.00556235	0.897785	0.0216942	'up'	'not significant'	'down'	1.16205	1.04286	0.897433
395	'xxxxx'	'Unidentified'	0.00366585	0.00732795	0.0216942	0.897785	0.00556235	'up'	'not significant'	'down'	1.22859	0.979382	0.797159
691	'xxxxx'	'Unidentified'	0.00366585	0.00727367	0.00556235	0.897785	0.0216942	'up'	'not significant'	'down'	1.22069	1.03544	0.848243
695	'xxxxx'	'Unidentified'	0.00366585	0.0072647	0.00556235	0.897785	0.0216942	'up'	'not significant'	'down'	1.36078	1.06763	0.784566
9	'xxxxx'	'Unidentified'	0.00366585	0.00722904	0.0216942	0.897785	0.00556235	'down'	'not significant'	'up'	0.956326	0.999596	1.04525
184	'xxxxx'	'Unidentified'	0.00366585	0.00720253	0.00556235	0.0216942	0.897785	'up'	'up'	'not significant'	1.28892	1.16182	0.90139
188	'xxxxx'	'Unidentified'	0.00366585	0.00719374	0.0216942	0.897785	0.00556235	'down'	'not significant'	'up'	0.956883	1.00925	1.05473
316	'xxxxx'	'Unidentified'	0.00366585	0.00715009	0.0216942	0.897785	0.00556235	'down'	'not significant'	'up'	0.830547	1.01785	1.22552
367	'xxxxx'	'Unidentified'	0.00366585	0.00713277	0.0216942	0.897785	0.00556235	'down'	'not significant'	'up'	0.895198	1.02219	1.14186
431	'xxxxx'	'Unidentified'	0.00366585	0.00711554	0.0216942	0.897785	0.00556235	'down'	'not significant'	'up'	0.944761	0.999766	1.05822
537	'xxxxx'	'Unidentified'	0.00366585	0.00708986	0.0216942	0.897785	0.00556235	'down'	'not significant'	'up'	0.763887	0.928825	1.21592
574	'xxxxx'	'Unidentified'	0.00366585	0.00707283	0.0216942	0.897785	0.00556235	'down'	'not significant'	'up'	0.766659	1.24392	1.62252
930	'xxxxx'	'Unidentified'	0.00366585	0.00700555	0.0216942	0.897785	0.00556235	'down'	'not significant'	'up'	0.932836	1.05413	1.13003
147	'xxxxx'	'Unidentified'	0.00399889	0.00762387	0.00895135	0.988087	0.0140908	'up'	'not significant'	'down'	1.09557	1.0167	0.928009
383	'xxxxx'	'Unidentified'	0.00399889	0.00757892	0.00895135	0.988087	0.0140908	'up'	'not significant'	'down'	1.06545	1.05695	0.992028
501	'xxxxx'	'Unidentified'	0.00399889	0.0075522	0.988087	0.0140908	0.00895135	'not significant'	'up'	'up'	1.11739	1.36924	1.22539
612	'xxxxx'	'Unidentified'	0.00399889	0.00754334	0.0140908	0.988087	0.00895135	'up'	'not significant'	'down'	1.26569	0.964734	0.76222
11	'xxxxx'	'Unidentified'	0.00399889	0.00741283	0.00895135	0.988087	0.0140908	'down'	'not significant'	'up'	0.730172	0.97548	1.33596
50	'xxxxx'	'Unidentified'	0.00399889	0.00739577	0.00895135	0.988087	0.0140908	'down'	'not significant'	'up'	0.614287	0.903256	1.47041
178	'xxxxx'	'Unidentified'	0.00399889	0.00736188	0.0140908	0.988087	0.00895135	'down'	'not significant'	'up'	0.790398	1.0068	1.27379
218	'xxxxx'	'Unidentified'	0.00399889	0.00743857	0.988087	0.00895135	0.0140908	'not significant'	'down'	'down'	0.982429	0.88692	0.902783
253	'xxxxx'	'Unidentified'	0.00399889	0.00734506	0.00895135	0.988087	0.0140908	'down'	'not significant'	'up'	0.939647	0.99384	1.05767
366	'xxxxx'	'Unidentified'	0.00399889	0.00731996	0.0140908	0.988087	0.00895135	'down'	'not significant'	'up'	0.774824	0.996805	1.28649
373	'xxxxx'	'Unidentified'	0.00399889	0.00730332	0.0140908	0.988087	0.00895135	'down'	'not significant'	'up'	0.853202	0.957647	1.12242
437	'xxxxx'	'Unidentified'	0.00399889	0.00729503	0.00895135	0.988087	0.0140908	'down'	'not significant'	'up'	0.862114	1.01272	1.1747
447	'xxxxx'	'Unidentified'	0.00399889	0.00727851	0.0140908	0.00895135	0.988087	'up'	'up'	'not significant'	1.28139	1.11746	0.872072
551	'xxxxx'	'Unidentified'	0.00399889	0.00726206	0.0140908	0.988087	0.00895135	'down'	'not significant'	'up'	0.841605	1.12904	1.34153
697	'xxxxx'	'Unidentified'	0.00399889	0.00723753	0.0140908	0.988087	0.00895135	'down'	'not significant'	'up'	0.732576	0.972585	1.32762
784	'xxxxx'	'Unidentified'	0.00399889	0.00720507	0.0140908	0.988087	0.00895135	'down'	'not significant'	'up'	0.92681	0.966714	1.04306
797	'xxxxx'	'Unidentified'	0.00399889	0.007197	0.00895135	0.0140908	0.988087	'up'	'up'	'not significant'	1.19326	1.20845	1.01272
876	'xxxxx'	'Unidentified'	0.00399889	0.00718092	0.00895135	0.0140908	0.988087	'up'	'up'	'not significant'	1.46307	1.44085	0.984813
918	'xxxxx'	'Unidentified'	0.00399889	0.00717291	0.00895135	0.988087	0.0140908	'down'	'not significant'	'up'	0.722795	1.03103	1.42644
59	'xxxxx'	'Unidentified'	0.00455603	0.00810891	0.00338139	0.465404	0.0973798	'up'	'not significant'	'not significant'	1.16296	1.05141	0.90408
520	'xxxxx'	'Unidentified'	0.00455603	0.00794181	0.0973798	0.465404	0.00338139	'not significant'	'not significant'	'up'	0.774042	1.07688	1.39124
529	'xxxxx'	'Unidentified'	0.00455603	0.00792462	0.0973798	0.00338139	0.465404	'not significant'	'up'	'not significant'	1.12671	1.25705	1.11568
558	'xxxxx'	'Unidentified'	0.00455603	0.0079075	0.0973798	0.00338139	0.465404	'not significant'	'up'	'not significant'	1.32913	1.56749	1.17934
715	'xxxxx'	'Unidentified'	0.00455603	0.00786503	0.0973798	0.465404	0.00338139	'not significant'	'not significant'	'up'	0.810184	1.08919	1.34437
816	'xxxxx'	'Unidentified'	0.00455603	0.00806426	0.00338139	0.465404	0.0973798	'up'	'not significant'	'not significant'	1.24895	1.19023	0.952991
978	'xxxxx'	'Unidentified'	0.00455603	0.00797641	0.00338139	0.465404	0.0973798	'up'	'not significant'	'not significant'	1.78263	1.19029	0.667714
992	'xxxxx'	'Unidentified'	0.00455603	0.00796773	0.00338139	0.465404	0.0973798	'up'	'not significant'	'not significant'	1.74753	1.15831	0.662827
189	'xxxxx'	'Unidentified'	0.00455603	0.00783977	0.00338139	0.465404	0.0973798	'down'	'not significant'	'not significant'	0.705228	0.879339	1.24689
133	'xxxxx'	'Unidentified'	0.00519079	0.00879086	0.00338139	0.23635	0.23635	'down'	'not significant'	'not significant'	0.626137	0.802367	1.28146
423	'xxxxx'	'Unidentified'	0.00519079	0.0087816	0.00338139	0.23635	0.23635	'down'	'not significant'	'not significant'	0.836121	0.934257	1.11737
523	'xxxxx'	'Unidentified'	0.00519079	0.00874478	0.23635	0.23635	0.00338139	'not significant'	'not significant'	'down'	1.05488	0.978153	0.927261
673	'xxxxx'	'Unidentified'	0.00519079	0.00870827	0.00338139	0.23635	0.23635	'down'	'not significant'	'not significant'	0.754398	0.809743	1.07336
851	'xxxxx'	'Unidentified'	0.00519079	0.00868108	0.00338139	0.23635	0.23635	'up'	'not significant'	'not significant'	1.09472	1.06526	0.973094
864	'xxxxx'	'Unidentified'	0.00519079	0.00867206	0.23635	0.00338139	0.23635	'not significant'	'up'	'not significant'	1.07699	1.08024	1.00302
288	'xxxxx'	'Unidentified'	0.00617679	0.00999718	0.0692117	0.65001	0.00556235	'not significant'	'not significant'	'up'	0.81164	1.06383	1.31072
420	'xxxxx'	'Unidentified'	0.00617679	0.00996707	0.0692117	0.65001	0.00556235	'not significant'	'not significant'	'up'	0.839866	0.974252	1.16001
421	'xxxxx'	'Unidentified'	0.00617679	0.00995707	0.0692117	0.65001	0.00556235	'not significant'	'not significant'	'up'	0.920374	0.961375	1.04455
455	'xxxxx'	'Unidentified'	0.00617679	0.0099272	0.00556235	0.65001	0.0692117	'down'	'not significant'	'not significant'	0.906639	0.988278	1.09005
460	'xxxxx'	'Unidentified'	0.00617679	0.00991728	0.00556235	0.65001	0.0692117	'down'	'not significant'	'not significant'	0.941677	0.979933	1.04062
468	'xxxxx'	'Unidentified'	0.00617679	0.00989751	0.00556235	0.65001	0.0692117	'down'	'not significant'	'not significant'	0.891083	0.995237	1.11688
488	'xxxxx'	'Unidentified'	0.00617679	0.00988765	0.00556235	0.65001	0.0692117	'down'	'not significant'	'not significant'	0.963229	1.00386	1.04219
514	'xxxxx'	'Unidentified'	0.00617679	0.00986799	0.00556235	0.0692117	0.65001	'up'	'not significant'	'not significant'	1.2268	1.10632	0.901787
636	'xxxxx'	'Unidentified'	0.00617679	0.00980949	0.65001	0.00556235	0.0692117	'not significant'	'down'	'not significant'	0.970284	0.89654	0.923997
753	'xxxxx'	'Unidentified'	0.00617679	0.00975167	0.00556235	0.65001	0.0692117	'down'	'not significant'	'not significant'	0.760523	0.949082	1.24793
841	'xxxxx'	'Unidentified'	0.00617679	0.00970401	0.00556235	0.65001	0.0692117	'down'	'not significant'	'not significant'	0.878868	0.979779	1.11482
36	'xxxxx'	'Unmatched Adduct'	0.000382201	0.00188425	0.000371533	0.55656	0.0140908	'up'	'not significant'	'down'	1.29652	0.959592	0.740131
215	'xxxxx'	'Unmatched Adduct'	0.00056524	0.00235959	0.0480865	0.303254	0.000371533	'down'	'not significant'	'up'	0.762488	1.12354	1.47352
536	'xxxxx'	'Unmatched Adduct'	0.000590357	0.00224305	0.897785	0.00556235	0.00117045	'not significant'	'down'	'down'	1.12733	0.909256	0.806556
667	'xxxxx'	'Unmatched Adduct'	0.0010851	0.00350894	0.23635	0.000666589	0.0973798	'not significant'	'up'	'not significant'	1.23174	1.44751	1.17517
219	'xxxxx'	'Unmatched Adduct'	0.00113331	0.00337929	0.0216942	0.65001	0.00117045	'down'	'not significant'	'up'	0.891379	1.0043	1.12668
938	'xxxxx'	'Unmatched Adduct'	0.00366585	0.00699723	0.0216942	0.897785	0.00556235	'down'	'not significant'	'up'	0.835926	0.974076	1.16527
596	'xxxxx'	'Unmatched Adduct'	0.00399889	0.00725386	0.00895135	0.988087	0.0140908	'down'	'not significant'	'up'	0.572773	1.10538	1.92988
152	'xxxxx'	'Unmatched Adduct'	0.00455603	0.00809994	0.00338139	0.465404	0.0973798	'up'	'not significant'	'not significant'	1.26928	1.04885	0.826332
474	'xxxxx'	'Unmatched Adduct'	0.00455603	0.00795043	0.0973798	0.465404	0.00338139	'not significant'	'not significant'	'up'	0.915581	0.943195	1.03016
710	'xxxxx'	'Unmatched Adduct'	0.00455603	0.00776495	0.00338139	0.465404	0.0973798	'down'	'not significant'	'not significant'	0.890919	0.91929	1.03184
							up=	353	96	471
							down=	481	57	296
		1002 features, 433 with a putative id,					not significant=	167	848	233

## Sheet: S2bLCMS- serum univariate 
Supplementary Table 2b. LCMS- changes in identified serum metabolites after four - five weeks of IER on restricted and unrestricted days of IER.
CLASS	Metabolite id.	Friedman p-values	FDR	TP1 vs. TP2	TP1 vs. TP3	TP2 vs. TP3	TP1 vs. TP2	TP1 vs. TP3	TP2 vs. TP3	TP1 vs. TP2	TP1 vs. TP3	TP2 vs. TP3
???	'(10S)-Juvenile hormone III diol;"3(S),8(R)-dihydroxy-6E,10Z-hexadecadienoate";;Elaeocarpidine;;'	3.34872e-05	0.00246466	0.00556235	0.380113	2.89381e-05	'up'	'not significant'	'down'	1.87661	0.895618	0.477252
???	'[4-({[5-Benzyloxy-1-(3-Carbamimidoyl-Benzyl)-1h-Indole-2-Carbonyl]-Amino}-Methyl)-Phenyl]-Trimethyl-Ammonium;;'	0.000236911	0.00601264	0.00117045	1	0.00117045	'down'	'not significant'	'up'	0.504726	0.728902	1.44416
???	'[4-({[5-Benzyloxy-1-(3-Carbamimidoyl-Benzyl)-1h-Indole-2-Carbonyl]-Amino}-Methyl)-Phenyl]-Trimethyl-Ammonium;;'	0.00399889	0.0299307	0.00895136	0.988087	0.0140908	'down'	'not significant'	'up'	0.830435	0.962634	1.15919
???	'Anhydrorhodovibrin;;'	0.00140852	0.0154727	0.0140908	0.00201115	0.825615	'down'	'down'	'not significant'	0.74889	0.71206	0.95082
???	'Anhydrorhodovibrin;;'	0.00617679	0.0412035	0.0692117	0.00556235	0.65001	'not significant'	'down'	'not significant'	0.72682	0.643497	0.88536
???	'Borrelidin;;'	0.00056524	0.00931078	0.000371533	0.303254	0.0480865	'down'	'not significant'	'up'	0.481183	0.662206	1.3762
???	'Chloral hydrate;;'	0.00113331	0.0135263	0.0216942	0.65001	0.00117045	'down'	'not significant'	'up'	0.866285	1.02508	1.1833
???	'Ergoloid mesylate;;'	0.00113331	0.0135263	0.00117045	0.65001	0.0216942	'down'	'not significant'	'up'	0.910833	0.924478	1.01498
???	'Levocabastine;;'	0.00140852	0.0154727	0.0140908	0.825615	0.00201115	'up'	'not significant'	'down'	1.17669	0.979812	0.832685
???	'Postin;;'	0.00399889	0.0299307	0.0140908	0.988087	0.00895136	'down'	'not significant'	'up'	0.82358	0.927191	1.12581
Ambiguous	'(20S)-1alpha,20-dihydroxy-22,23,24,25,26,27-hexanorvitamin D3 / (20S)-1alpha,20-dihydroxy-22,23,24,25,26,27-hexanorcholecalciferol;"11alpha,17beta-Dihydroxy-2alpha,17-dimethylandrost-4-en-3-one";"11alpha-Hydroxy-5beta-pregnane-3,20-dione";"11beta,17beta-Dihydroxy-4,17-dimethylandrost-4-en-3-one";"11beta,17beta-Dihydroxy-6alpha,17-dimethylandrost-4-en-3-one";"12alpha-Hydroxy-5beta-pregnane-3,20-d…	0.0010851	0.0135263	0.23635	0.000666589	0.0973798	'not significant'	'down'	'not significant'	0.908341	0.876569	0.965022
Ambiguous	'(22E)-3alpha,12alpha-Dihydroxy-5beta-chol-22-en-24-oic Acid;"(22E)-3alpha,7alpha-Dihydroxy-5beta-chol-22-en-24-oic Acid";"(22E)-3alpha,7beta-Dihydroxy-5beta-chol-22-en-24-oic Acid";12alpha-Hydroxy-3-oxo-5alpha-cholan-24-oic Acid;12alpha-Hydroxy-3-oxo-5beta-cholan-24-oic Acid;12alpha-Hydroxy-7-oxo-5alpha-cholan-24-oic Acid;12alpha-Hydroxy-7-oxo-5beta-cholan-24-oic Acid;12beta-Hydroxy-3-oxo-5beta-…	0.0076767	0.0486357	0.0480865	0.825615	0.00895136	'down'	'not significant'	'up'	0.688997	1.16686	1.69356
Ambiguous	'(25S)-5beta-Spirostan-3beta-ol 3-O-beta-D-glucoside;"1,25-Dihydroxyvitamin D3 3-glycoside";;'	0.000199093	0.00570905	0.000108218	0.0973798	0.0973798	'down'	'not significant'	'not significant'	0.924056	0.976806	1.05709
Ambiguous	'(2E,6E)-(10R,11S)-10,11-Epoxy-3,7,11-trimethyltrideca-2,6-dienoic acid;"(9R,13R)-1a,1b-dinor-10,11-dihydro-12-oxo-15-phytoenoic acid";"(9S,13S)-1a,1b-dinor-10,11-dihydro-12-oxo-15-phytoenoic acid";"8(R)-hydroxy-hexadeca-2E,6E,10Z-trienoate";"8(R)-hydroxy-hexadeca-4E,6E,10Z-trienoate";Juvabione;Juvenile hormone III;Tetranor-12(R)-HETE;;'	0.00113331	0.0135263	0.65001	0.0216942	0.00117045	'not significant'	'down'	'down'	1.10723	0.888474	0.802427
Ambiguous	'(2s,4s)-Alpha-Campholinic Acid;(3R)-6-Hydroxy-3-isopropenyl-heptanoate;(3S)-6-Hydroxy-3-isopropenyl-heptanoate;(5R)-6-Hydroxy-5-isopropenyl-2-methylhexanoate;(5S)-6-Hydroxy-5-isopropenyl-2-methylhexanoate;"1,3S-dihydroxy-8E-decen-5-one";10-hydroxy-2E-decenoic acid;10-hydroxy-2Z-decenoic acid;10-hydroxy-8E-decenoic acid;10-Oxodecanoate;2-Oxodecanoic acid;3-Oxodecanoic acid;4-oxo capric acid;5-oxo…	2.47003e-05	0.00227847	0.000371533	0.953198	0.000108218	'up'	'not significant'	'down'	1.76012	1.0449	0.593652
Ambiguous	'(3s)-3,4-Di-N-Hexanoyloxybutyl-1-Phosphocholine;1-16:1-lysoPE;PC(O-11:1(10E)/2:0);;2-[Trans-(4-Aminocyclohexyl)Amino]-6-(Benzyl-Amino)-9-Cyclopentylpurine;;Vindoline;;'	1.46335e-06	0.000440577	0.000202676	0.65001	3.41147e-06	'down'	'not significant'	'up'	0.607885	0.95733	1.57485
ambiguous	'(3S,6S)-9,10-seco-5(10),6,7-cholestatrien-3-ol;(5E)-3-epivitamin D3 / (5E)-3-epicholecalciferol;(5E)-isovitamin D3 / (5E)-isocholecalciferol;"(7E)-(3S,6S)-6,19-cyclo-9,10-seco-5(10),7-cholestadien-3-ol";1alpha-hydroxy-3-deoxyvitamin D3 / 1alpha-hydroxy-3-deoxycholecalciferol;3-Deoxy-25-hydroxyvitamin D3;3-epivitamin D3 / 3-epicholecalciferol;"5,6-trans-Vitamin D3";"5alpha-cholesta-7,24-dien-3bet…	0.00308067	0.025381	0.00201115	0.133916	0.303254	'up'	'not significant'	'not significant'	1.25184	1.13571	0.907234
Ambiguous	'1,2,1'',2''-Tetrahydrolycopene;"1,2-Dihydroneurosporene";"9,9''-Di-cis-zeta-carotene";"Asymmetrical zeta-carotene/ Asym. zeta-carotene/ 7,8,11,12-Tetrahydrolycopene";Tetrahydro-beta-carotene/ eta-Carotene;;"3'',4''-Dihydrorhodovibrin";Hydroxyspheroidene;;'	0.000160193	0.00570494	0.00556235	0.000202676	0.65001	'down'	'down'	'not significant'	0.776043	0.775362	0.999123
Ambiguous	'1,2-Dihydroxydibenzothiophene;"dibenzothiophene-5,5-dioxide";;"(2,6-difluoro-4-hydroxyphenyl)pyruvate";;Foscarnet (JAN);;'	0.000835938	0.0116085	0.0326632	0.465404	0.000666589	'up'	'not significant'	'down'	1.27706	1.01014	0.790988
Ambiguous	'1,2-Dihydroxydibenzothiophene;"dibenzothiophene-5,5-dioxide";;Foscarnet (JAN);;'	7.98962e-05	0.00345903	0.0140908	0.303254	5.65609e-05	'up'	'not significant'	'down'	1.35588	0.941572	0.694434
Ambiguous	'10beta-Hydroxy-6beta-isobutyrylfuranoeremophilane;5''-carboxy-alpha-chromanol;QH2;Testolate;;'	0.000236911	0.00601264	0.00117045	1	0.00117045	'up'	'not significant'	'down'	1.48695	1.04219	0.700892
ambiguous	'1-18:3-lysoPE;;Solifenacin succinate (JAN/USAN/INN);;'	0.00035037	0.00773616	0.000202676	0.179976	0.0692117	'down'	'not significant'	'not significant'	0.441627	0.75368	1.7066
Ambiguous	'12-trans-Hydroxy juvenile hormone III;"3-oxo-8(R)-hydroxy-hexadeca-6E,10Z-dienoate";;'	0.00167607	0.0160903	0.0692117	0.380113	0.00117045	'not significant'	'not significant'	'down'	1.20826	0.803879	0.665318
Ambiguous	'14-pentadecynoic acid;3-pentadecynoic acid;Centarol;Daucol;Debneyol;Seiricardine A;;(10S)-Juvenile hormone III diol;"3(S),8(R)-dihydroxy-6E,10Z-hexadecadienoate";;Zaleplon;;3-Deoxyestrone;4-(1-Ethyl-2-phenylbutyl)phenol;Enzacamene (USP/INN);;" 19-Oxoandrost-4-ene-3,17-dione";"1,3,5(10)-estratrien-17-one-3,7,8-triol";"11alpha-Hydroxyandrosta-1,4-diene-3,17-dione";"14-Hydroxyandrosta-1,4-diene-3,1…	0.000160193	0.00570494	0.000202676	0.00556235	0.65001	'down'	'down'	'not significant'	0.625031	0.832691	1.33224
Ambiguous	'1alpha,25-dihydroxy-19-nor-22-oxavitamin D3 / 1alpha,25-dihydroxy-19-nor-22-oxacholecalciferol;"26,27-dinor-3alpha,6alpha,12alpha-trihydroxy-5beta-cholestan-24-one";;'	0.00801783	0.0486357	0.179976	0.00556235	0.380113	'not significant'	'down'	'not significant'	0.85746	0.909725	1.06095
Ambiguous	'2,2'',3-Trihydroxydiphenylether;"2-Hydroxy-6-oxo-6-phenylhexa-2,4-dienoate";"4,4a-dihydroxy-dihydro-dibenzo-p-dioxin";4-Methylumbelliferyl acetate;Acifran (USAN/INN);Aristolindiquinone;;'	0.00308067	0.025381	0.00338139	0.741342	0.0326632	'down'	'not significant'	'up'	0.869171	0.995125	1.14491
Ambiguous	'2,5,6-Trihydroxy-5,6-dihydroquinoline;3-succinoylpyridine;4-acetamidobenzoic acid;adrenochrome;Hippurate;N-Acetylanthranilate;;'	0.0010851	0.0135263	0.000666589	0.23635	0.0973798	'down'	'not significant'	'not significant'	0.770078	0.95487	1.23996
Ambiguous	'2-deoxy-20-hydroxyecdysone 22-phosphate;;Bucainide maleate (USAN);;'	7.32422e-05	0.00345903	0.000202676	0.897785	0.00117045	'down'	'not significant'	'up'	0.494656	0.731147	1.47809
Ambiguous	'2-hydroxynonacosanoate;;Carbenoxolone (INN);;'	0.000496119	0.00883411	0.000666589	0.741342	0.00895136	'down'	'not significant'	'up'	0.882872	1.01742	1.1524
Ambiguous	'2-nonadecanone;Pristanal;;17beta-(1H-Imidazol-4-yl)androst-5-en-3beta-ol;17beta-Pyrazol-3-ylandrost-5-en-3beta-ol;;"3,7,12-Trioxochola-1,4-dien-24-oic Acid";"3,7,12-Trioxochola-1,5-dien-24-oic Acid";Beraprost (USAN);;'	0.000835938	0.0116085	0.465404	0.000666589	0.0326632	'not significant'	'up'	'up'	1.25097	2.55722	2.04419
Ambiguous	'3,4-Dihydroanhydrorhodovibrin;Spheroidene;;'	0.00167607	0.0160903	0.00117045	0.0692117	0.380113	'down'	'not significant'	'not significant'	0.674765	0.688547	1.02043
Ambiguous	'3,4-Dihydroanhydrorhodovibrin;Spheroidene;;'	0.00366585	0.028805	0.0216942	0.00556235	0.897785	'down'	'down'	'not significant'	0.688369	0.702751	1.02089
Ambiguous	'3-Bromo-2Z-heptenoic acid;;6-(Ethylthio)purine;;'	6.15505e-05	0.00331472	0.00201115	0.741342	0.000108218	'up'	'not significant'	'down'	1.34324	0.996355	0.741755
Ambiguous	'3-Hexenal;4-hexenal;5-hexenal;cis-3-hexenal;Cyclohexanone;Leaf aldehyde;Methylpentynol (INN);trans-2-hexenal;;'	0.00617679	0.0412035	0.00556235	0.65001	0.0692117	'up'	'not significant'	'not significant'	1.4891	1.16137	0.779911
Ambiguous	'3-methylthiopropanal;tetrahydrothiophene 1-oxide;;'	2.57979e-05	0.00227847	0.000202676	1	0.000202676	'up'	'not significant'	'down'	1.2848	0.889961	0.692686
Ambiguous	'3-methylthiopropanal;tetrahydrothiophene 1-oxide;;3-fluorobenzaldehyde;;'	0.000199093	0.00570905	0.00338139	0.825615	0.000371533	'up'	'not significant'	'down'	1.66394	0.900069	0.540927
Ambiguous	'3-Ureidopropionate;Glycylglycine;L-Asparagine;N-carbamoyl-D-alanine;N-Carbamoylsarcosine;;1(2H)-Phthalazinone;;'	0.00617679	0.0412035	0.00556235	0.65001	0.0692117	'up'	'not significant'	'not significant'	1.19854	1.05705	0.881942
Ambiguous	'4-(2-Pyrazinylethenyl)phenol;Harmalol;N-Nitrosodiphenylamine;;Malotilate (JAN/USAN/INN);;N-(3-(1-Indol-3-yl)-1-oxo-2-propenyl)glycine;;Aspartyl-L-proline;Tetrahydrodeoxyuridine;;'	0.00160476	0.0160903	0.00895136	0.953198	0.00338139	'up'	'not significant'	'down'	1.08465	0.940185	0.866806
Ambiguous	'4-Carboxy-4''-sulfoazobenzene;;"(1R,2R)-3-[(1,2-Dihydro-2-hydroxy-1-naphthalenyl)thio]-2- oxopropanoic acid";;"3'',4'',5,7-Tetrahydroxy-3-methoxyflavone";Azaleatin;Capillarisin;Isorhamnetin;Pedalitin;Petunidin;Pinoquercetin;Rhamnetin;Sexangularetin;Tamarixetin;;'	0.00140852	0.0154727	0.0140908	0.825615	0.00201115	'down'	'not significant'	'up'	0.909793	1.01299	1.11343
Ambiguous	'4-Heptyloxybenzoic acid;Heptyl p-hydroxybenzoate;;'	0.00237329	0.0213017	0.0480865	0.55656	0.00201115	'up'	'not significant'	'down'	1.08725	0.971773	0.893792
Ambiguous	'AACOCF3;;17beta-Hydroxy-2alpha-(hydroxymethyl)-17-methyl-5alpha-androstan-3- one;17beta-Hydroxy-2alpha-(methoxymethyl)-5alpha-androstan-3-one;21-hydroxyallopregnanolone;"3alpha,12alpha-Dihydroxy-5beta-pregnan-20-one";"3alpha,17alpha-Dihydroxy-5beta-pregnan-20-one";"3alpha,6alpha-Dihydroxy-5beta-pregnan-20-one";5-alpha-THDOC;D-Homo-17a-oxa-5alpha-androstan-3beta-ol acetate;;"16,16-dimethyl-PGD2";…	0.00519079	0.0367348	0.00338139	0.23635	0.23635	'down'	'not significant'	'not significant'	0.506059	0.703057	1.38928
Ambiguous	'adenosine 5''-carboxamide;;L-beta-aspartyl-L-threonine;;1-Deoxy-1-Methoxycarbamido-Beta-D-Gluco-2-Heptulopyranosonamide;;'	0.00167607	0.0160903	0.00556235	1	0.00556235	'up'	'not significant'	'down'	1.34549	1.05172	0.781664
Ambiguous	'all-trans-retinyl oleate;;Anhydrorhodovibrin;;'	0.00160476	0.0160903	0.00895136	0.00338139	0.953198	'down'	'down'	'not significant'	0.783846	0.807323	1.02995
Ambiguous	'all-trans-retinyl oleate;;Anhydrorhodovibrin;;'	0.00617679	0.0412035	0.0692117	0.00556235	0.65001	'not significant'	'down'	'not significant'	0.710157	0.716804	1.00936
Ambiguous	'alpha,beta-Didehydrotryptophan;Imino-Tryptophan;Tolimidone (USAN);Vasicinone;;'	0.00399889	0.0299307	0.0140908	0.988087	0.00895136	'down'	'not significant'	'up'	0.893093	1.12645	1.26129
Ambiguous	'alpha-D-fructofuranose beta-D-fructofuranose 1,2'':2,3''-dianhydride;Tuliposide B;;"(6R)-6-(L-erythro-1,2-Dihydroxypropyl)-5,6,7,8-tetrahydro-4a-";Carnosine;Nimorazole (INN);;'	0.00140852	0.0154727	0.00201115	0.825615	0.0140908	'up'	'not significant'	'down'	1.35943	1.02431	0.753484
Ambiguous	'Alpha-linolenyl carnitine;Gamma-linolenyl carnitine;;N-(2-phenoxy-ethyl) arachidonoyl amine;;Deoxytubulosine;;'	0.000643991	0.00960765	0.000371533	0.133916	0.133916	'up'	'not significant'	'not significant'	1.77498	1.79415	1.0108
ambiguous	'Alverine (INN);Terodiline (JAN/USAN);;"17-Methylandrosta-2,4-dieno[2,3-d]isoxazol-17beta-ol";Butorphanol;Norelgestromin (USAN/INN);;'	0.00455603	0.0327678	0.00338139	0.0973798	0.465404	'down'	'not significant'	'not significant'	0.773252	0.894576	1.1569
ambiguous	'Azanidazole (USAN/INN);;"1,1-Dimethylethyl benzoate";4-t-Butylbenzoic acid;5-Phenylvaleric acid;Eugenol methyl ether;Methylisoeugenol;;Aspidinol;olivetolic acid;;2-{2-[2-2-(Methoxy-Ethoxy)-Ethoxy]-Ethoxy}-Ethanol;;'	0.00167607	0.0160903	0.00117045	0.380113	0.0692117	'up'	'not significant'	'not significant'	1.44775	1.1725	0.809878
Ambiguous	'Berbamunine;Guattegaumerine;Magnoline;;'	0.000236911	0.00601264	0.00117045	1	0.00117045	'down'	'not significant'	'up'	0.677212	0.95085	1.40407
Ambiguous	'C25:3 6,7-Epoxy highly branched isoprenoid;;Betamethasone valerate (JP15/USP);Dexamethasone valerate (JAN);;'	0.000590357	0.00931078	0.00556235	0.897785	0.00117045	'down'	'not significant'	'up'	0.764632	0.908152	1.1877
Ambiguous	'C25:3 6,7-Epoxy highly branched isoprenoid;;Betamethasone valerate (JP15/USP);Dexamethasone valerate (JAN);;'	0.000643991	0.00960765	0.00338139	0.988087	0.00201115	'down'	'not significant'	'up'	0.753641	0.923062	1.2248
Ambiguous	'Capsidiol;dihydroartemisinate;Farnesoic acid;Helminthosporol;Hernandulcin;Latia luciferin;Lubimin;Sirenin;;12-trans-Hydroxy juvenile hormone III;"3-oxo-8(R)-hydroxy-hexadeca-6E,10Z-dienoate";;Bisulepin;;Doisynoestrol;Glepidotin C;Ostruthin;;'	3.06442e-06	0.000563853	1.60346e-06	0.00895136	0.0973798	'down'	'down'	'not significant'	0.562401	0.644338	1.14569
Ambiguous	'Cetrimide;;"9-Butyl-8-(3,4,5-Trimethoxybenzyl)-9h-Purin-6-Amine";;Tegaserod maleate (USAN);;Latifoline;;'	0.00113331	0.0135263	0.00117045	0.65001	0.0216942	'down'	'not significant'	'up'	0.444881	0.748189	1.68178
Ambiguous	'Cintriamide (USAN);salsoline-1-carboxylate;;Midodrine;;'	0.000835938	0.0116085	0.0326632	0.465404	0.000666589	'up'	'not significant'	'down'	2.21499	0.845049	0.381513
Ambiguous	'cis-2,3-Dihydro-2,3-dihydroxy-4''-chlorobiphenyl;;aloesone;Goniothalenol;;Mafenide acetate (JAN/USP);;'	0.00366585	0.028805	0.0216942	0.897785	0.00556235	'up'	'not significant'	'down'	1.73609	1.10689	0.637577
Ambiguous	'Cucurbitacin P;;(+)-Atherospermoline;(+)-Bebeerine;Aromoline;Daphnandrine;Isochondrodendrine;Obamegine;;'	0.000643991	0.00960765	0.00338139	0.988087	0.00201115	'down'	'not significant'	'up'	0.842291	0.969681	1.15124
Ambiguous	'cuprizone;;3-hydroxylubimin;Cuauhtemone;Juvenile hormone III acid;todomatuic acid;;Artemether (INN);Ovalicin;;17alpha-Dihydroequilenin;"3-Hydroxyestra-1,3,5(10),6-tetraen-17-one";"4,4''-(2-Ethyl-1-butenylidene)diphenol";"4-Methyl-2,4-bis-(p-hydroxyphenyl)pent-1-ene";"5,8,11,14-Octadecatetraynoic acid";Diethylstilbestrol;Equilin;Indanestrol;;"1,3-Dibenzyltetramethyldisiloxane";;"2,3-Dehydro-gibbe…	5.15432e-07	0.000322299	2.89381e-05	3.41147e-06	0.897785	'down'	'down'	'not significant'	0.627859	0.612129	0.974946
Ambiguous	'Dinoseb;;Phanquinone (INN);;Phenelzine sulfate (USP);;"[[4-(Aminomethyl)Phenyl]Amino]Oxo-Acetic Acid,";4-(Acetylamino)-3-Amino Benzoic Acid;4-Aminohippuric acid;N-carbamoyl-D-phenylglycine;;'	0.0076767	0.0486357	0.825615	0.00895136	0.0480865	'not significant'	'down'	'down'	0.967503	0.834422	0.862448
Ambiguous	'Disiquonium chloride (USAN);;Arachidonyl carnitine;;'	0.00801783	0.0486357	0.179976	0.380113	0.00556235	'not significant'	'not significant'	'up'	0.930931	1.13052	1.2144
Ambiguous	'dodecyl sulfate;;Acetohexamide;Chromanol 293B;HMR1556;;Tilmacoxib (JAN/USAN/INN);;'	0.00308067	0.025381	0.0326632	0.741342	0.00338139	'down'	'not significant'	'up'	0.88031	1.04582	1.18801
Ambiguous	'Fluindione (INN);;Dextrose (USP);;5-Acetylamino-6-amino-3-methyluracil;;Hydrochlorothiazide;;'	0.00113331	0.0135263	0.65001	0.0216942	0.00117045	'not significant'	'down'	'down'	1.01148	0.892894	0.882758
Ambiguous	'Hypercalin B;;Bonafousine;;'	0.000496119	0.00883411	0.000666589	0.00895136	0.741342	'up'	'up'	'not significant'	1.438	1.26106	0.876952
Ambiguous	'Ipecoside;;Mucronine B;;"24,24-difluoro-1alpha,25-dihydroxy-24a-homovitamin D3 / 24,24-difluoro-1alpha,25-dihydroxy-24a-homocholecalciferol";;Befetupitant (USAN/INN);;'	0.00167607	0.0160903	0.00117045	0.380113	0.0692117	'up'	'not significant'	'not significant'	1.35153	1.13337	0.838578
Ambiguous	'Lithocholate 3-O-glucuronide;;Pandamine;;'	0.00237329	0.0213017	0.00201115	0.55656	0.0480865	'down'	'not significant'	'up'	0.894538	0.970823	1.08528
Ambiguous	'LysoPC(20:4(5Z,8Z,11Z,14Z));"LysoPC(20:4(8Z,11Z,14Z,17Z))";"PC(20:4(5Z,8Z,11Z,14Z)/0:0)[U]";;(3Z)-Phytochromobilin;"15,16-Dihydrobiliverdin";"4E,15Z-Bilirubin IXa";Bilirubin;;'	0.00035037	0.00773616	0.000202676	0.179976	0.0692117	'up'	'not significant'	'not significant'	1.37065	1.0889	0.79444
Ambiguous	'LysoPE(0:0/18:2(9Z,12Z));"LysoPE(18:2(9Z,12Z)/0:0)";;Veratramine;;Sophoranone;;Vapiprost (JAN/USAN);;'	5.15432e-07	0.000322299	3.41147e-06	0.897785	2.89381e-05	'down'	'not significant'	'up'	0.604864	0.951311	1.57277
Ambiguous	'N-(2-Ferrocenylethyl)Maleimide;;Bisphenol A bis(chloroformate);;'	0.0076767	0.0486357	0.0480865	0.825615	0.00895136	'down'	'not significant'	'up'	0.69222	0.928954	1.34199
Ambiguous	'PGF2alpha-dihydroxypropanylamine;;(+)-20-methyl-docosanoic acid;21-methyl-docosanoic acid;Tricosanoic acid;;'	0.00160476	0.0160903	0.00338139	0.953198	0.00895136	'up'	'not significant'	'down'	1.23661	0.905244	0.732038
Ambiguous	'Pithecolobine;;"1alpha,2alpha,25-trihydroxy-19-norvitamin D3 / 1alpha,2alpha,25-trihydroxy-19-norcholecalciferolcholecalciferol";"3Alpha,7Alpha,12Alpha-trihydroxy-27-nor-5Beta-cholestan-24-one";6-Ethylchenodeoxycholic acid;;'	0.00801783	0.0486357	0.179976	0.380113	0.00556235	'not significant'	'not significant'	'down'	1.04693	0.875054	0.835831
Ambiguous	'Prizidilol (USAN);;"10E,12E-octadecadienoic acid";"10E,12Z-Octadecadienoic acid";"10E,14E-octadecadienoic acid";10-octadecynoic acid;"10Z,12Z-octadecadienoic acid";"10Z,13Z-octadecadienoic acid";"10Z,14Z-octadecadienoic acid";11-octadecynoic acid;"11Z,14Z-octadecadienoic acid";"11Z,15Z-octadecadienoic acid";"12E,16E-octadecadienoic acid";12-octadecynoic acid;"12Z,15Z-octadecadienoic acid";"13E,1…	0.000199093	0.00570905	0.00338139	0.825615	0.000371533	'up'	'not significant'	'down'	1.51221	0.96278	0.63667
Ambiguous	'Propikacin (USAN);;"LysoPC(20:5(5Z,8Z,11Z,14Z,17Z))";;Mycinamicin VIII;;Trilobine;;'	0.00308067	0.025381	0.00201115	0.133916	0.303254	'down'	'not significant'	'not significant'	0.482584	0.613909	1.27213
Ambiguous	'RB106;;"4-(3,5-Diphenylcyclohexyl)phenol";;'	1.28667e-05	0.00157831	1.44937e-05	0.465404	0.00201115	'up'	'not significant'	'down'	1.76143	1.1979	0.680075
Ambiguous	'SM(d17:1/0:0);;Helveticoside;;'	0.00167607	0.0160903	0.00117045	0.0692117	0.380113	'up'	'not significant'	'not significant'	1.33208	1.19583	0.897722
Ambiguous	'SM(d17:1/0:0);;Helveticoside;;'	0.00308067	0.025381	0.00201115	0.133916	0.303254	'up'	'not significant'	'not significant'	1.25985	1.13569	0.901454
Ambiguous	'sn-3-O-(Geranylgeranyl)glycerol 1-phosphate;;Linoelaidyl carnitine;Linoleyl carnitine;;Arachidonoyl dopamine;;'	0.000643991	0.00960765	0.00201115	0.988087	0.00338139	'down'	'not significant'	'up'	0.71728	1.04377	1.45517
Ambiguous	'Sorbitan oleate (INN);;GS 1500;;'	0.00519079	0.0367348	0.00338139	0.23635	0.23635	'down'	'not significant'	'not significant'	0.675564	0.701339	1.03815
Ambiguous	'Thiamine diphosphate;;Prostalidin A;Tetracenomycin B3;Tetracenomycin D3 methylester;;'	0.00366585	0.028805	0.0216942	0.897785	0.00556235	'down'	'not significant'	'up'	0.942665	1.06259	1.12721
cholesterol/sterol	'(25R)-3alpha,7alpha-dihydroxy-5beta-cholestan-27-oyl taurine;;'	0.00308067	0.025381	0.00338139	0.741342	0.0326632	'down'	'not significant'	'up'	0.881975	0.975238	1.10574
DRUG	'Alexidine (USAN/INN);;'	4.74174e-05	0.00299136	0.00338139	5.65609e-05	0.55656	'down'	'down'	'not significant'	0.799136	0.715663	0.895547
DRUG	'Bialamicol (USAN);;'	0.00035037	0.00773616	0.000202676	0.179976	0.0692117	'up'	'not significant'	'not significant'	2.00582	1.94943	0.971888
DRUG	'Bunaftine (INN);Hydroxystenozole;;Acrisorcin (USAN/INN);Cinperene (USAN);;'	0.00113331	0.0135263	0.0216942	0.65001	0.00117045	'up'	'not significant'	'down'	1.11453	0.992748	0.89073
DRUG	'Chloral betaine (USAN/INN);;'	0.00308067	0.025381	0.00338139	0.741342	0.0326632	'down'	'not significant'	'up'	0.666416	0.88528	1.32842
DRUG	'Dexibuprofen lysine (USAN);Ibuprofen lysine (USAN);;N1-(1-Dimethylcarbamoyl-2-Phenyl-Ethyl)-2-Oxo-N4-(2-Pyridin-2-Yl-Ethyl)-Succinamide;;'	0.00113331	0.0135263	0.0216942	0.65001	0.00117045	'up'	'not significant'	'down'	1.15829	0.988565	0.853471
DRUG	'Doramapimod (USAN/INN);;'	0.00399889	0.0299307	0.0140908	0.988087	0.00895136	'down'	'not significant'	'up'	0.89078	1.03353	1.16026
DRUG	'Hexocyclium metilsulfate (INN);;alpha-CEHC-glucuronide;;Gliflumide (USAN);;Mesoridazine besylate (USP);;Picotrin diolamine (USAN);;'	0.000226831	0.00601264	0.000666589	0.953198	0.00201115	'up'	'not significant'	'down'	1.18284	0.997175	0.843033
DRUG	'Melizame (USAN/INN);Tirapazamine (USAN/INN);;'	0.000590357	0.00931078	0.00556235	0.897785	0.00117045	'down'	'not significant'	'up'	0.915353	0.963422	1.05251
DRUG	'Melizame (USAN/INN);Tirapazamine (USAN/INN);;'	0.00308067	0.025381	0.00338139	0.741342	0.0326632	'down'	'not significant'	'up'	0.874986	0.976351	1.11585
DRUG	'Mesna (JAN/USAN/INN);;'	0.00237329	0.0213017	0.55656	0.0480865	0.00201115	'not significant'	'up'	'up'	1.13341	1.63313	1.44089
DRUG	'Nevirapine;Nevirapine (JAN/USP/INN);SB 200646;;'	0.00237329	0.0213017	0.00201115	0.0480865	0.55656	'down'	'down'	'not significant'	0.925405	0.894852	0.966984
DRUG	'Nevirapine;Nevirapine (JAN/USP/INN);SB 200646;;'	0.00455603	0.0327678	0.00338139	0.0973798	0.465404	'down'	'not significant'	'not significant'	0.921501	0.902793	0.979698
DRUG	'Nevirapine;Nevirapine (JAN/USP/INN);SB 200646;;'	0.00617679	0.0412035	0.00556235	0.0692117	0.65001	'down'	'not significant'	'not significant'	0.920342	0.89824	0.975986
DRUG	'Pantetheine;;Amprolium (USP/INN);;'	2.07208e-06	0.000457516	1.44937e-05	0.953198	5.65609e-05	'up'	'not significant'	'down'	1.85046	1.00496	0.543088
DRUG	'Paraoxon;;Fosfomycin tromethamine (USAN);;'	0.000590357	0.00931078	0.00117045	0.897785	0.00556235	'down'	'not significant'	'up'	0.862128	0.944786	1.09588
DRUG	'Perhexiline maleate (USAN);;'	0.00455603	0.0327678	0.00338139	0.0973798	0.465404	'down'	'not significant'	'not significant'	0.787679	0.919463	1.16731
DRUG	'Roxifiban acetate (USAN);;'	0.00237329	0.0213017	0.00201115	0.0480865	0.55656	'up'	'up'	'not significant'	1.22276	1.28161	1.04813
DRUG	'Triflupromazine (USP/INN);;"17beta-Hydroxy-3-methoxyestra-1,3,5(10)-triene-17-carbonitrile";Adiphenine (USAN);Allocain-S;Dienogest (JAN/USAN/INN);Estrazinol (USAN);Ketorfanol (USAN/INN);Spiradine A;;'	0.00237329	0.0213017	0.00201115	0.55656	0.0480865	'up'	'not significant'	'down'	1.38122	1.12996	0.818086
Fatty Acid Lipid	'(+)-28-methyl-triacontanoic acid;D-Mycoceranic acid;hentriacontanoic acid;;'	0.00801783	0.0486357	0.00556235	0.179976	0.380113	'down'	'not significant'	'not significant'	0.769244	0.732158	0.951789
Fatty Acid Lipid	'(+)-Pimaric acid;"(5Z,7E,9E,14Z,17Z) eicosapentaenoate";"(5Z,7E,9E,14Z,17Z)-Eicosapentaenoic acid";"(5Z,8Z,11Z,14Z,17Z)-Icosapentaenoic acid";"1,2,3,4,4a,9,10,10a-Octahydro-6-hydroxy-7-isopropyl-1,4a-dimethyl-1- phenanthrenemethanol";17abeta-Hydroxy-D-homoandrost-4-en-3-one;"17beta-Hydroxy-1,17-dimethylestr-5(10)-en-3-one";17beta-Hydroxy-17-methyl-5alpha-androst-9(11)-en-3-one;"17beta-Hydroxy-2a…	0.000643991	0.00960765	0.00201115	0.988087	0.00338139	'up'	'not significant'	'down'	1.46338	1.00511	0.686842
Fatty Acid Lipid	'(+)-Pimaric acid;"(5Z,7E,9E,14Z,17Z) eicosapentaenoate";"(5Z,7E,9E,14Z,17Z)-Eicosapentaenoic acid";"(5Z,8Z,11Z,14Z,17Z)-Icosapentaenoic acid";"1,2,3,4,4a,9,10,10a-Octahydro-6-hydroxy-7-isopropyl-1,4a-dimethyl-1- phenanthrenemethanol";17abeta-Hydroxy-D-homoandrost-4-en-3-one;"17beta-Hydroxy-1,17-dimethylestr-5(10)-en-3-one";17beta-Hydroxy-17-methyl-5alpha-androst-9(11)-en-3-one;"17beta-Hydroxy-2a…	0.00167607	0.0160903	0.00556235	1	0.00556235	'up'	'not significant'	'down'	1.44903	1.03995	0.717692
Fatty Acid Lipid	'(1R,2R)-3-oxo-2-pentyl-cyclopentanehexanoic acid;"(1S,2S)-3-oxo-2-pentyl-cyclopentanehexanoic acid";;'	6.15505e-05	0.00331472	0.00201115	0.741342	0.000108218	'up'	'not significant'	'down'	1.94395	0.868128	0.446579
Fatty Acid Lipid	'(1R,2R)-3-oxo-2-pentyl-cyclopentaneoctanoic acid;"(1S,2S)-3-oxo-2-pentyl-cyclopentaneoctanoic acid";"(9Z)-(12S,13R)-12,13-Epoxyoctadecenoic acid";"(9Z,12Z)-(8S)-Hydroxyoctadeca-9,12-dienoic acid";12(13)-EpOME;"12,13-epoxy-9-octadecenoic acid";12-hydroxy-10-octadecynoic acid;12-hydroxy-9-octadecynoic acid;12-oxo-10E-octadecenoic acid;12-oxo-10Z-octadecenoic acid;12-oxo-9E-octadecenoic acid;12-oxo…	1.28667e-05	0.00157831	0.133916	0.0140908	7.10661e-06	'not significant'	'down'	'down'	1.64889	0.698179	0.423424
Fatty Acid Lipid	'(1R,2R)-3-oxo-2-pentyl-cyclopentaneoctanoic acid;"(1S,2S)-3-oxo-2-pentyl-cyclopentaneoctanoic acid";"(9Z)-(12S,13R)-12,13-Epoxyoctadecenoic acid";"(9Z,12Z)-(8S)-Hydroxyoctadeca-9,12-dienoic acid";12(13)-EpOME;"12,13-epoxy-9-octadecenoic acid";12-hydroxy-10-octadecynoic acid;12-hydroxy-9-octadecynoic acid;12-oxo-10E-octadecenoic acid;12-oxo-10Z-octadecenoic acid;12-oxo-9E-octadecenoic acid;12-oxo…	3.34872e-05	0.00246466	0.00556235	0.380113	2.89381e-05	'up'	'not significant'	'down'	1.28553	0.857538	0.667067
Fatty Acid Lipid	'(1R,2R)-3-oxo-2-pentyl-cyclopentaneoctanoic acid;"(1S,2S)-3-oxo-2-pentyl-cyclopentaneoctanoic acid";"(9Z)-(12S,13R)-12,13-Epoxyoctadecenoic acid";"(9Z,12Z)-(8S)-Hydroxyoctadeca-9,12-dienoic acid";12(13)-EpOME;"12,13-epoxy-9-octadecenoic acid";12-hydroxy-10-octadecynoic acid;12-hydroxy-9-octadecynoic acid;12-oxo-10E-octadecenoic acid;12-oxo-10Z-octadecenoic acid;12-oxo-9E-octadecenoic acid;12-oxo…	0.000118159	0.00474355	0.00895136	0.465404	0.000108218	'up'	'not significant'	'down'	1.35664	0.991655	0.730966
Fatty Acid Lipid	'(1R,2R)-3-oxo-2-pentyl-cyclopentaneoctanoic acid;"(1S,2S)-3-oxo-2-pentyl-cyclopentaneoctanoic acid";"(9Z)-(12S,13R)-12,13-Epoxyoctadecenoic acid";"(9Z,12Z)-(8S)-Hydroxyoctadeca-9,12-dienoic acid";12(13)-EpOME;"12,13-epoxy-9-octadecenoic acid";12-hydroxy-10-octadecynoic acid;12-hydroxy-9-octadecynoic acid;12-oxo-10E-octadecenoic acid;12-oxo-10Z-octadecenoic acid;12-oxo-9E-octadecenoic acid;12-oxo…	0.000269918	0.00640838	0.0216942	0.380113	0.000202676	'up'	'not significant'	'down'	1.35847	0.816515	0.601056
Fatty Acid Lipid	'(3S,4S)-3-Hydroxytetradecane-1,3,4-tricarboxylate;;'	0.00237329	0.0213017	0.00201115	0.55656	0.0480865	'down'	'not significant'	'up'	0.760877	0.957471	1.25838
Fatty Acid Lipid	'10E,12E-octadecadienoic acid;"10E,12Z-Octadecadienoic acid";"10E,14E-octadecadienoic acid";10-octadecynoic acid;"10Z,12Z-octadecadienoic acid";"10Z,13Z-octadecadienoic acid";"10Z,14Z-octadecadienoic acid";11-octadecynoic acid;"11Z,14Z-octadecadienoic acid";"11Z,15Z-octadecadienoic acid";"12E,16E-octadecadienoic acid";12-octadecynoic acid;"12Z,15Z-octadecadienoic acid";"13E,17-octadecadienoic aci…	6.15505e-05	0.00331472	0.00201115	0.741342	0.000108218	'up'	'not significant'	'down'	2.60449	0.844059	0.324078
Fatty Acid Lipid	'10E,12E-octadecadienoic acid;"10E,12Z-Octadecadienoic acid";"10E,14E-octadecadienoic acid";10-octadecynoic acid;"10Z,12Z-octadecadienoic acid";"10Z,13Z-octadecadienoic acid";"10Z,14Z-octadecadienoic acid";11-octadecynoic acid;"11Z,14Z-octadecadienoic acid";"11Z,15Z-octadecadienoic acid";"12E,16E-octadecadienoic acid";12-octadecynoic acid;"12Z,15Z-octadecadienoic acid";"13E,17-octadecadienoic aci…	0.000496119	0.00883411	0.00895136	0.741342	0.000666589	'up'	'not significant'	'down'	2.44719	0.916549	0.374532
Glycerolipids	'DG(14:0/15:0/0:0);DG(15:0/14:0/0:0);;'	0.0076767	0.0486357	0.00895136	0.0480865	0.825615	'down'	'down'	'not significant'	0.729574	0.773386	1.06005
Glycerolipids	'DG(15:0/18:2(9Z,12Z)/0:0);"DG(16:0/17:2(9Z,12Z)/0:0)[iso2]";DG(16:1(9Z)/17:1(9Z)/0:0)[iso2];"DG(18:2(9Z,12Z)/15:0/0:0)";;'	0.000643991	0.00960765	0.000371533	0.133916	0.133916	'down'	'not significant'	'not significant'	0.712766	0.860005	1.20657
Glycerolipids	'DG(19:0/22:2(13Z,16Z)/0:0)[iso2];"DG(20:2(11Z,14Z)/21:0/0:0)[iso2]";;Decaprenol phosphate;;'	0.00035037	0.00773616	0.179976	0.0692117	0.000202676	'not significant'	'not significant'	'up'	0.903841	1.08814	1.20391
Glycerolipids	'DG(19:0/22:4(7Z,10Z,13Z,16Z)/0:0)[iso2];"DG(20:4(5Z,8Z,11Z,14Z)/21:0/0:0)[iso2]";;'	0.000835938	0.0116085	0.000666589	0.465404	0.0326632	'up'	'not significant'	'down'	1.37808	1.09807	0.796812
hormone	'6alpha-Hydroxy-castasterone;;'	0.00801783	0.0486357	0.179976	0.380113	0.00556235	'not significant'	'not significant'	'down'	1.07922	0.930654	0.862342
Phosphatidylcholine Lipid	'1-18:2-lysoPC;1-Linoleoylglycerophosphocholine;"LysoPC(18:2(9Z,12Z))";"PC(18:2(2E,4E)/0:0)";"PC(18:2(9Z,12Z)/0:0)[U]";;'	0.000226831	0.00601264	0.00201115	0.953198	0.000666589	'up'	'not significant'	'down'	1.2292	1.01119	0.822638
Phosphatidylcholine Lipid	'PC(14:0/18:1(11Z));PC(14:0/18:1(9E))[U];PC(14:0/18:1(9Z));PC(14:1(9Z)/18:0);PC(16:0/16:1(9Z));PC(16:1(9Z)/16:0);PC(18:0/14:1(9Z));PC(18:1(11Z)/14:0);PC(18:1(9Z)/14:0);PE(15:0/20:1(11Z));PE(20:1(11Z)/15:0);PE-NMe(16:0/18:1(9Z));PE-NMe(18:1(9Z)/16:0);;GlcAbeta-Cer(d18:1/18:0);;'	0.00308067	0.025381	0.00201115	0.303254	0.133916	'down'	'not significant'	'not significant'	0.768374	0.896021	1.16613
Phosphatidylcholine Lipid	'PC(14:0/20:1(11Z));PC(14:1(9Z)/20:0);PC(16:0/18:1(11E));PC(16:0/18:1(11Z));PC(16:0/18:1(6E));PC(16:0/18:1(6Z));PC(16:0/18:1(9E));PC(16:0/18:1(9Z));PC(16:1(7Z)/18:0)[U];PC(16:1(9Z)/18:0);PC(18:0/16:1(9Z));PC(18:1(11Z)/16:0);PC(18:1(9E)/16:0)[U];PC(18:1(9Z)/16:0);PC(20:0/14:1(9Z));PC(20:1(11Z)/14:0);PE(15:0/22:1(13Z));PE(22:1(13Z)/15:0);;PS(18:0/19:0)[U];;'	0.0010851	0.0135263	0.000666589	0.0973798	0.23635	'down'	'not significant'	'not significant'	0.873799	0.952814	1.09043
Phosphatidylcholine Lipid	'PC(14:0/20:1(11Z));PC(14:1(9Z)/20:0);PC(16:0/18:1(11E));PC(16:0/18:1(11Z));PC(16:0/18:1(6E));PC(16:0/18:1(6Z));PC(16:0/18:1(9E));PC(16:0/18:1(9Z));PC(16:1(7Z)/18:0)[U];PC(16:1(9Z)/18:0);PC(18:0/16:1(9Z));PC(18:1(11Z)/16:0);PC(18:1(9E)/16:0)[U];PC(18:1(9Z)/16:0);PC(20:0/14:1(9Z));PC(20:1(11Z)/14:0);PE(15:0/22:1(13Z));PE(22:1(13Z)/15:0);;PS(18:0/19:0)[U];;'	0.00113331	0.0135263	0.00117045	0.0216942	0.65001	'down'	'down'	'not significant'	0.888134	0.927159	1.04394
Phosphatidylcholine Lipid	'PC(14:0/dm18:1(11Z));PC(14:0/dm18:1(9Z));PC(14:1(9Z)/dm18:0);PC(16:1(9Z)/dm16:0);"PC(O-14:0/18:2(9Z,12Z))";PC(P-14:0/18:1(9Z));;'	0.000174747	0.00570905	0.000108218	0.23635	0.0326632	'down'	'not significant'	'up'	0.719077	0.991247	1.3785
Phosphatidylcholine Lipid	'PC(14:0/dm18:1(11Z));PC(14:0/dm18:1(9Z));PC(14:1(9Z)/dm18:0);PC(16:1(9Z)/dm16:0);"PC(O-14:0/18:2(9Z,12Z))";PC(P-14:0/18:1(9Z));;'	0.00035037	0.00773616	0.000202676	0.0692117	0.179976	'down'	'not significant'	'not significant'	0.541777	0.694296	1.28152
Phosphatidylcholine Lipid	'PC(16:0/2:0);PC(2:0/16:0);PC(9:0/9:0);PE(10:0/11:0)[U];PE(11:0/10:0)[U];PE(9:0/12:0)[U];;'	0.00237329	0.0213017	0.00201115	0.55656	0.0480865	'down'	'not significant'	'up'	0.902458	0.969442	1.07422
Phosphatidylcholine Lipid	'PC(O-16:0/O-18:0);;Di-Linoleoyl-3-Sn-Phosphatidylcholine;"PC(14:0/22:4(7Z,10Z,13Z,16Z))";"PC(16:0/20:4(5E,8E,11E,14E))";"PC(16:0/20:4(5Z,8Z,11Z,14Z))";"PC(16:0/20:4(8Z,11Z,14Z,17Z))";"PC(16:1(9Z)/20:3(5Z,8Z,11Z))";"PC(16:1(9Z)/20:3(8Z,11Z,14Z))";"PC(18:0/18:4(5Z,8Z,11Z,14Z))[U]";"PC(18:0/18:4(6Z,9Z,12Z,15Z))";"PC(18:0/18:4(9E,11E,13E,15E))";"PC(18:0/18:4(9E,11E,13Z,15Z))[U]";"PC(18:1(11Z)/18:3(6…	0.000835938	0.0116085	0.000666589	0.465404	0.0326632	'up'	'not significant'	'down'	1.20516	1.09976	0.91254
Phosphatidylethanolamine Lipid	'1-18:1-lysoPE;PE(18:1(9Z)/0:0);;Cyclopamine;;'	0.00140852	0.0154727	0.00201115	0.825615	0.0140908	'down'	'not significant'	'up'	0.77987	0.932893	1.19622
Phosphatidylethanolamine Lipid	'PE(18:4(6Z,9Z,12Z,15Z)/dm18:1(11Z));"PE(18:4(6Z,9Z,12Z,15Z)/dm18:1(9Z))";"PE(20:5(5Z,8Z,11Z,14Z,17Z)/dm16:0)";;'	0.00167607	0.0160903	0.00117045	0.380113	0.0692117	'down'	'not significant'	'not significant'	0.752029	0.84038	1.11748
Phosphatidylethanolamine Lipid	'PE(18:4(6Z,9Z,12Z,15Z)/dm18:1(11Z));"PE(18:4(6Z,9Z,12Z,15Z)/dm18:1(9Z))";"PE(20:5(5Z,8Z,11Z,14Z,17Z)/dm16:0)";;'	0.00455603	0.0327678	0.00338139	0.465404	0.0973798	'down'	'not significant'	'not significant'	0.741037	0.89823	1.21213
Small Molecule	'1,1-Dichloroethylene;"cis-1,2-Dichloroethene";"trans-1,2-Dichloroethene";;cis-3-Chloroacrylic acid;trans-3-Chloroacrylic acid;;'	0.00801783	0.0486357	0.00556235	0.380113	0.179976	'up'	'not significant'	'not significant'	1.11247	1.05512	0.948442
Small Molecule	'1-Fluorocyclohexadiene-cis,cis-1,2-diol;"4-Fluorocyclohexadiene-cis,cis-1,2-diol";;5-Amidino-Benzimidazole;Hydralazine;;'	0.000199093	0.00570905	0.00338139	0.000371533	0.825615	'down'	'down'	'not significant'	0.944926	0.967231	1.0236
Small Molecule	'2,4,6-Triaminoquinazoline;2-Benzimidazolylguanidine;;'	0.000160193	0.00570494	0.00556235	0.65001	0.000202676	'down'	'not significant'	'up'	0.831952	1.02595	1.23318
Small Molecule	'2-Amino-1-methyl-6-phenylimidazo[4,5-b]pyridine;;'	0.00160476	0.0160903	0.00338139	0.953198	0.00895136	'up'	'not significant'	'down'	1.41998	0.985963	0.694351
Small Molecule	'4-Sulfobenzaldehyde;;'	0.00801783	0.0486357	0.179976	0.380113	0.00556235	'not significant'	'not significant'	'up'	0.951531	1.09475	1.15052
Small Molecule	'Amrinone (JAN/INN);;1D-1-Guanidino-1-deoxy-3-dehydro-scyllo-inositol;D-1-guanidino-1-deoxy-3-dehydro-scyllo-inositol;;'	0.00366585	0.028805	0.00556235	0.897785	0.0216942	'down'	'not significant'	'up'	0.873595	0.978868	1.12051
Small Molecule	'Anibine;Indolepyruvate;;'	0.000160193	0.00570494	0.000202676	0.65001	0.00556235	'down'	'not significant'	'up'	0.70059	1.08952	1.55515
Small Molecule	'Anibine;Indolepyruvate;;'	0.00113331	0.0135263	0.00117045	0.65001	0.0216942	'down'	'not significant'	'up'	0.715234	1.00291	1.40221
Small Molecule	'C-(1-Azido-Alpha-D-Glucopyranosyl) Formamide;;'	0.00399889	0.0299307	0.00895136	0.988087	0.0140908	'down'	'not significant'	'up'	0.814688	0.987995	1.21273
Small Molecule	'cis-1,3-Dichloropropene;"trans-1,3-Dichloropropene";;'	2.57979e-05	0.00227847	0.000202676	1	0.000202676	'up'	'not significant'	'down'	1.72141	1.01277	0.588335
Small Molecule	'dibenzothiophene-5-oxide;;'	0.00140852	0.0154727	0.0140908	0.825615	0.00201115	'down'	'not significant'	'up'	0.933683	0.995335	1.06603
Small Molecule	'dibenzothiophene-5-oxide;;'	0.00308067	0.025381	0.0326632	0.741342	0.00338139	'down'	'not significant'	'up'	0.920138	1.00703	1.09443
Small Molecule	'dibenzothiophene-5-oxide;;"(S)-4,5-dihydroxypentan-2,3-dione";2-(Hydroxymethyl)-4-oxobutanoate;2-Acetolactate;2-deoxyribonolactone;3-Hydroxy-3-methyl-2-oxobutanoic acid;4-Hydroxy-2-oxopentanoate;Deoxyribonolactone;Dimethylmalonic acid;Ethylmalonic acid;Glutarate;Methylsuccinic acid;Monoethyl malonic acid;mono-methyl hydrogen succinate;;"2,4,6/3,5-Pentahydroxycyclohexanone";2-Dehydro-3-deoxy-D-gl…	0.00237329	0.0213017	0.00201115	0.55656	0.0480865	'down'	'not significant'	'up'	0.796668	0.921037	1.15611
Small Molecule	'methionol;;'	0.00113331	0.0135263	0.0216942	0.65001	0.00117045	'up'	'not significant'	'down'	1.35891	0.985797	0.725435
Small Molecule	'Methylenediurea;;'	4.532e-06	0.000714761	0.000666589	0.55656	7.10661e-06	'up'	'not significant'	'down'	1.53472	1.00247	0.653192
Small Molecule	'Methylenediurea;;'	4.74174e-05	0.00299136	0.00338139	0.55656	5.65609e-05	'up'	'not significant'	'down'	1.51237	1.01451	0.67081
Small Molecule	'Nonacosanoic acid;;'	0.00237329	0.0213017	0.00201115	0.0480865	0.55656	'down'	'down'	'not significant'	0.73285	0.752269	1.0265
Small Molecule	'p-Aminobenzamidine;;'	0.00167607	0.0160903	0.00556235	1	0.00556235	'down'	'not significant'	'up'	0.81963	0.965236	1.17765
Small Molecule	'Pentolinium;;10-Deoxymethynolide;;'	0.00160476	0.0160903	0.00895136	0.00338139	0.953198	'down'	'down'	'not significant'	0.702951	0.718156	1.02163
Small Molecule	'Phosphocreatine;;4-Guanidinobutanamide;;Cadaverine;N-Methylputrescine;;gamma-Hydroxy-L-arginine;N-(o)-Hydroxyarginine;;5-Amidino-Benzimidazole;Hydralazine;;'	0.000236911	0.00601264	0.00117045	1	0.00117045	'up'	'not significant'	'down'	1.85321	1.1164	0.602413
Small Molecule	'Phosphocreatine;;4-Guanidinobutanamide;;Cadaverine;N-Methylputrescine;;gamma-Hydroxy-L-arginine;N-(o)-Hydroxyarginine;;5-Amidino-Benzimidazole;Hydralazine;;'	0.00167607	0.0160903	0.00556235	1	0.00556235	'up'	'not significant'	'down'	4.29748	0.851145	0.198057
Small Molecule	'Streptamine 4-phosphate;Streptamine phosphate;;'	0.000590357	0.00931078	0.00117045	0.897785	0.00556235	'up'	'not significant'	'down'	1.30193	1.03749	0.796884
steroid	'12alpha-Methylpregna-4,9(11)-diene-3,20-dione;Promegestone;;'	0.000382201	0.00774219	0.0140908	0.55656	0.000371533	'up'	'not significant'	'down'	1.28025	0.881265	0.688354
steroid	'12alpha-Methylpregna-4,9(11)-diene-3,20-dione;Promegestone;;'	0.00113331	0.0135263	0.0216942	0.65001	0.00117045	'up'	'not significant'	'down'	1.41651	0.892692	0.630205
steroid	'12alpha-Methylpregna-4,9(11)-diene-3,20-dione;Promegestone;;'	0.00160476	0.0160903	0.00895136	0.953198	0.00338139	'up'	'not significant'	'down'	1.51348	0.831687	0.549521
steroid	'12alpha-Methylpregna-4,9(11)-diene-3,20-dione;Promegestone;;'	0.00167607	0.0160903	0.00556235	1	0.00556235	'up'	'not significant'	'down'	1.4768	0.922251	0.624493
UNCLASSIFIED LIPID	'(4Z,7Z,10Z,13Z,16Z,19Z)-Docosahexaenoic acid;"10,13,16-Docosatriynoic acid";"16beta-Methylpregn-4-ene-3,20-dione";"2alpha-Methylpregn-4-ene-3,20-dione";"3,9,15-Docosatriynoic acid";6alpha-Methylprogesterone;"7alpha-Methyl-4-pregnene-3,20-dione";"8,11,14-Docosatriynoic acid";"Docosa-4,7,10,13,16,19-Hexaenoic Acid";Promestriene (INN);Retinol Acetate/All-trans-retinyl Acetate;;'	0.00617679	0.0412035	0.0692117	0.65001	0.00556235	'not significant'	'not significant'	'down'	2.93253	1.01152	0.344929
UNCLASSIFIED LIPID	'(5Z,8Z,11Z,14Z,17Z)-Eicosapetaenoic acid ethyl ester;"(7Z,10Z,13Z,16Z,19Z)-Docosa-7,10,13,16,19-pentaenoic acid";10-[5]-ladderane-decanoic acid;"17beta-Hydroxy-4,4,17-trimethylandrost-5-en-3-one";"1alpha-hydroxy-23,24,25,26,27-pentanorvitamin D3 / 1alpha-hydroxy-23,24,25,26,27-pentanorcholecalciferol";"22-hydroxy-23,24,25,26,27-pentanorvitamin D3 / 22-hydroxy-23,24,25,26,27-pentanorcholecalcifer…	0.000496119	0.00883411	0.00895136	0.741342	0.000666589	'up'	'not significant'	'down'	2.27969	0.942739	0.413539
UNCLASSIFIED LIPID	'(5Z,8Z,11Z,14Z,17Z)-Eicosapetaenoic acid ethyl ester;"(7Z,10Z,13Z,16Z,19Z)-Docosa-7,10,13,16,19-pentaenoic acid";10-[5]-ladderane-decanoic acid;"17beta-Hydroxy-4,4,17-trimethylandrost-5-en-3-one";"1alpha-hydroxy-23,24,25,26,27-pentanorvitamin D3 / 1alpha-hydroxy-23,24,25,26,27-pentanorcholecalciferol";"22-hydroxy-23,24,25,26,27-pentanorvitamin D3 / 22-hydroxy-23,24,25,26,27-pentanorcholecalcifer…	0.00237329	0.0213017	0.55656	0.0480865	0.00201115	'not significant'	'up'	'up'	1.01018	1.08208	1.07118
UNCLASSIFIED LIPID	'(6Z,9Z,12Z)-Octadecatrienoic acid;"(9Z,11E,13E)-Octadecatrienoic acid";"(9Z,12Z,15Z)-Octadecatrienoic acid";"10,12,14-octadecatrienoic acid";"10,12,15-octadecatrienoic acid";11E-octadecen-9-ynoic acid;11-TRANS-13-TRANS-15-CIS-OCTADECATRIENOIC ACID;11Z-octadecen-9-ynoic acid;"16-methyl-6Z,9Z,12Z-heptadecatrienoic acid";17-octadecen-9-ynoic acid;"2E,9Z,12Z-octadecatrienoic acid";"3E,9Z,12Z-octadec…	0.000835938	0.0116085	0.0326632	0.465404	0.000666589	'up'	'not significant'	'down'	2.22634	0.851347	0.382397
UNCLASSIFIED LIPID	'(6Z,9Z,12Z)-Octadecatrienoic acid;"(9Z,11E,13E)-Octadecatrienoic acid";"(9Z,12Z,15Z)-Octadecatrienoic acid";"10,12,14-octadecatrienoic acid";"10,12,15-octadecatrienoic acid";11E-octadecen-9-ynoic acid;11-TRANS-13-TRANS-15-CIS-OCTADECATRIENOIC ACID;11Z-octadecen-9-ynoic acid;"16-methyl-6Z,9Z,12Z-heptadecatrienoic acid";17-octadecen-9-ynoic acid;"2E,9Z,12Z-octadecatrienoic acid";"3E,9Z,12Z-octadec…	0.00308067	0.025381	0.0326632	0.741342	0.00338139	'up'	'not significant'	'down'	1.30148	0.980368	0.753271
UNCLASSIFIED LIPID	'(9R,13R)-10,11-dihydro-12-oxo-15-phytoenoic acid;"(9R,13R)-10-oxo-11-phytoenoic acid";"(9R,13R)-15,16-dihydro-12-oxo-10-phytoenoic acid";"(9S,13S)-10-oxo-11-phytoenoic acid";"(9S,13S)-15,16-dihydro-12-oxo-10-phytoenoic acid";"(9Z)-(13S)-12,13-Epoxyoctadeca-9,11-dienoic acid";12(13)-EpODE;"12,13S-epoxy-9Z,11-octadecadienoic acid";12-oxo-9-octadecynoic acid;13(S)-HOT;13(S)-HOTrE;13(S)-HOTrE(gamma)…	0.000835938	0.0116085	0.465404	0.0326632	0.000666589	'not significant'	'down'	'down'	1.07165	0.7914	0.73849
UNCLASSIFIED LIPID	'(9R,13R)-10,11-dihydro-12-oxo-15-phytoenoic acid;"(9R,13R)-10-oxo-11-phytoenoic acid";"(9R,13R)-15,16-dihydro-12-oxo-10-phytoenoic acid";"(9S,13S)-10-oxo-11-phytoenoic acid";"(9S,13S)-15,16-dihydro-12-oxo-10-phytoenoic acid";"(9Z)-(13S)-12,13-Epoxyoctadeca-9,11-dienoic acid";12(13)-EpODE;"12,13S-epoxy-9Z,11-octadecadienoic acid";12-oxo-9-octadecynoic acid;13(S)-HOT;13(S)-HOTrE;13(S)-HOTrE(gamma)…	0.00455603	0.0327678	0.0973798	0.465404	0.00338139	'not significant'	'not significant'	'down'	1.42545	1.0117	0.709742
UNCLASSIFIED LIPID	'(9Z,11E,14Z)-(13S)-hydroperoxyoctadeca-(9,11,14)-trienoate;"(9Z,12Z,15Z)-(7S,8S)-Dihydroxyoctadeca-9,12,15-trienoic acid";"12-hydroperoxy-9Z,13E,15-octadecatrienoic acid";13(S)-HPOT;13(S)-HpOTrE;13(S)-HpOTrE(gamma);13-HPOT;"13-hydroperoxy-9,11E,15Z-octadecatrienoic acid";"15,16-epoxy-13-OH-9Z,11E-octadecadienoic acid";"16-hydroperoxy-9Z,12,14E-octadecatrienoic acid";2(R)-HPOT;"3(S),10(R)-OH-octa…	0.000199093	0.00570905	0.000371533	0.00338139	0.825615	'up'	'up'	'not significant'	1.40392	1.482	1.05561
UNCLASSIFIED LIPID	'(9Z,11E,14Z)-(13S)-hydroperoxyoctadeca-(9,11,14)-trienoate;"(9Z,12Z,15Z)-(7S,8S)-Dihydroxyoctadeca-9,12,15-trienoic acid";"12-hydroperoxy-9Z,13E,15-octadecatrienoic acid";13(S)-HPOT;13(S)-HpOTrE;13(S)-HpOTrE(gamma);13-HPOT;"13-hydroperoxy-9,11E,15Z-octadecatrienoic acid";"15,16-epoxy-13-OH-9Z,11E-octadecadienoic acid";"16-hydroperoxy-9Z,12,14E-octadecatrienoic acid";2(R)-HPOT;"3(S),10(R)-OH-octa…	0.000382201	0.00774219	0.000371533	0.0140908	0.55656	'up'	'up'	'not significant'	1.5467	1.41126	0.912428
UNCLASSIFIED LIPID	'(S)-1-Phenylethanol;1-Phenylethanol;"2,4,6-octatrienal";"2,4-Dimethylphenol";2-Ethylphenol;2-Methylbenzyl alcohol;2-phenylethanol;"3,4-Dimethylphenol";3-Ethylphenol;3-Methylbenzyl alcohol;4-Ethylphenol;4-Methylbenzyl alcohol;Methylphenyl carbinol;;'	0.000269918	0.00640838	0.000202676	0.0216942	0.380113	'down'	'down'	'not significant'	0.76509	0.833447	1.08934
UNCLASSIFIED LIPID	'10,12-octadecadiynoic acid;"10,13-octadecadiynoic acid";"10,14-octadecadiynoic acid";"11,14-octadecadiynoic acid";"11,15-octadecadiynoic acid";"11E,13E-octadecadien-9-ynoic acid";"12,14-octadecadiynoic acid";"12,15-octadecadiynoic acid";"12,16-octadecadiynoic acid";"13,16-octadecadiynoic acid";"13,17-octadecadiynoic acid";"14,17-octadecadiynoic acid";19-Nor-5-androstenediol;19-Norandrosterone;19…	0.00167607	0.0160903	0.00556235	1	0.00556235	'up'	'not significant'	'down'	1.64808	0.871204	0.528618
UNCLASSIFIED LIPID	'10E,12E-octadecadienoic acid;"10E,12Z-Octadecadienoic acid";"10E,14E-octadecadienoic acid";10-octadecynoic acid;"10Z,12Z-octadecadienoic acid";"10Z,13Z-octadecadienoic acid";"10Z,14Z-octadecadienoic acid";11-octadecynoic acid;"11Z,14Z-octadecadienoic acid";"11Z,15Z-octadecadienoic acid";"12E,16E-octadecadienoic acid";12-octadecynoic acid;"12Z,15Z-octadecadienoic acid";"13E,17-octadecadienoic aci…	0.00140852	0.0154727	0.0140908	0.825615	0.00201115	'up'	'not significant'	'down'	1.78802	1.07611	0.601846
UNCLASSIFIED LIPID	'10-hexadecenoic acid;11-hexadecenoic acid;11Z-hexadecenoic acid;13-hexadecenoic acid;13Z-hexadecenoic acid;14-methyl-4-pentadecenoic acid;"2,4-dimethyl-2E-tetradecenoic acid";2-hexyl-2-decenoic acid;2Z-hexadecenoic acid;3E-hexadecenoic acid;6-isopentyl-9-methyl-5-decenoic acid;7-palmitoleic acid;cis-10-palmitoleic acid;Hexadecenoate (n-C16:1);Hypogeic acid;Palmitoleic acid;Sapienic acid;Trans-He…	0.00113331	0.0135263	0.0216942	0.65001	0.00117045	'up'	'not significant'	'down'	1.34501	1.0059	0.747876
UNCLASSIFIED LIPID	'10-tridecynoic acid;11-tridecynoic acid;12-tridecynoic acid;"3E,5E-tridecadienoic acid";3-tridecynoic acid;"3Z,5E-tridecadienoic acid";4-tridecynoic acid;5-tridecynoic acid;6-tridecynoic acid;7-tridecynoic acid;8-tridecynoic acid;9-tridecynoic acid;;3-oxo-6(R)-hydroxy-tetradec-8-cis-enoate;;Ethylmethylthiambutene;;(-)-Methallenestrilphenol;(+)-Methallenestrilphenol;"2,2-Dimethyl-8-prenylchromene…	0.00366585	0.028805	0.00556235	0.897785	0.0216942	'down'	'not significant'	'up'	0.817502	0.957033	1.17068
UNCLASSIFIED LIPID	'13-eicosenoic acid;13Z-eicosenoic acid;14Z-eicosenoic acid;15-eicosenoic acid;15Z-eicosenoic acid;17Z-octadecenoic acid;"3,7,11,15-tetramethyl-2-hexadecenoic acid";5E-eicosenoic acid;5Z-eicosenoic acid;8Z-eicosenoic acid;9-Eicosenoic acid;cis-gadoleic acid;cis-gondoic acid;Eicosenoic acid;Ethyl oleate (NF);Prostanoic acid;trans-gondoic acid;;Pyrroliphene (USAN);;'	0.00140852	0.0154727	0.00201115	0.0140908	0.825615	'up'	'up'	'not significant'	1.10676	1.06199	0.959546
UNCLASSIFIED LIPID	'18:0-16:0-PG;PG(16:0/18:0);PG(17:0/17:0)[U];PG(18:0/16:0);;18:0-18:3-MGDG;18:1-18:2-MGDG;;'	0.00167607	0.0160903	0.00117045	0.380113	0.0692117	'down'	'not significant'	'not significant'	0.910172	0.96017	1.05493
UNCLASSIFIED LIPID	'18:1-18:1-PE;"PC(14:0/20:2(11Z,14Z))";PC(14:1(9Z)/20:1(11Z));"PC(16:0/18:2(10E,12Z))";"PC(16:0/18:2(11Z,13Z))";"PC(16:0/18:2(2E,4E))";"PC(16:0/18:2(2Z,4Z))";"PC(16:0/18:2(6Z,9Z))";"PC(16:0/18:2(9E,11E))";"PC(16:0/18:2(9E,11Z))";"PC(16:0/18:2(9E,12E))";"PC(16:0/18:2(9Z,12Z))";PC(16:1(2Z)/18:1(9Z));PC(16:1(7Z)/18:1(9Z))[U];PC(16:1(9Z)/18:1(11Z));PC(16:1(9Z)/18:1(9Z));PC(17:1(10E)/17:1(10E))[U];PC(…	4.532e-06	0.000714761	7.10661e-06	0.55656	0.000666589	'up'	'not significant'	'down'	1.34297	1.02938	0.766497
UNCLASSIFIED LIPID	'1-lyso-2-arachidonoyl-phosphatidate;"PA(20:4(5Z,8Z,11Z,14Z)/0:0)";;1-18:3-lysoPE;;"N,N-(2,2-dihydroxy-ethyl) arachidonoyl amine";;'	2.07208e-06	0.000457516	1.44937e-05	0.953198	5.65609e-05	'down'	'not significant'	'up'	0.613749	0.967976	1.57715
UNCLASSIFIED LIPID	'1-octadecyl-sn-glycerol;1-O-Octadecyl-sn-glycerol;;12-[3]-ladderane-dodecanoic acid;5alpha-Cholan-24-oic Acid;5beta-Cholan-24-oic Acid;Tetracosatetraenoic acid n-6;;"1alpha,25-dihydroxy-19-nor-22-oxavitamin D3 / 1alpha,25-dihydroxy-19-nor-22-oxacholecalciferol";"26,27-dinor-3alpha,6alpha,12alpha-trihydroxy-5beta-cholestan-24-one";;'	0.00519079	0.0367348	0.23635	0.23635	0.00338139	'not significant'	'not significant'	'up'	0.906391	1.11629	1.23158
UNCLASSIFIED LIPID	'20-hydroxy-eicosanoic acid;2-hydroxy-eicosanoic acid;3-hydroxy-eicosanoic acid;L-2-hydroxyphytanate;Polyoxyl 40 stearate (JP15/NF);;"(22R)-22-hydroxy-24,25,26,27-tetranorvitamin D3 / (22R)-22-hydroxy-24,25,26,27-tetranorcholecalciferol";"(22S)-22-hydroxy-24,25,26,27-tetranorvitamin D3 / (22S)-22-hydroxy-23,24,25,26,27-pentanorcholecalciferol";"(5E)-(22R)-22-hydroxy-24,25,26,27-tetranorvitamin D3…	0.00617679	0.0412035	0.0692117	0.65001	0.00556235	'not significant'	'not significant'	'down'	1.23078	1.03093	0.837624
UNCLASSIFIED LIPID	'CPA(16:0/0:0);PA(16:0/0:0)[cyclic];;"13,14-dihydro PGE1";"13,14-dihydro PGF2a";"13,14-dihydro-15-keto-PGF1alpha";"13,14-dihydro-PGE1";"13,14-dihydro-PGF2alpha";PGF1beta;Prostaglandin F1alpha;;17-O-deacetylvindoline;Deacetylvindoline;;'	0.00801783	0.0486357	0.380113	0.179976	0.00556235	'not significant'	'not significant'	'up'	0.903467	1.18194	1.30823
UNCLASSIFIED LIPID	'Decylubiquinol;"methyl 15-hydroperoxy-9Z,12Z,16E-octadecatrienoate";"methyl-10-hydroperoxy-8E,12Z,15Z-octadecatrienoate";;'	0.00455603	0.0327678	0.0973798	0.465404	0.00338139	'not significant'	'not significant'	'down'	1.23586	0.978134	0.791459
UNCLASSIFIED LIPID	'Decylubiquinol;"methyl 15-hydroperoxy-9Z,12Z,16E-octadecatrienoate";"methyl-10-hydroperoxy-8E,12Z,15Z-octadecatrienoate";;'	0.0076767	0.0486357	0.0480865	0.00895136	0.825615	'down'	'down'	'not significant'	0.766505	0.687959	0.897528
UNCLASSIFIED LIPID	'SM(d18:0/16:0);;"PC(14:0/20:3(5Z,8Z,11Z))";"PC(14:0/20:3(8Z,11Z,14Z))";"PC(14:1(9Z)/20:2(11Z,14Z))";"PC(15:0/19:3(9Z,12Z,15Z))[U]";"PC(16:0/18:3(5E,9Z,12Z))[U]";"PC(16:0/18:3(6Z,9Z,12Z))";"PC(16:0/18:3(9E,12E,15E))[U]";"PC(16:0/18:3(9Z,12Z,15Z))";"PC(16:1(7Z)/18:2(9Z,12Z))[U]";"PC(16:1(9Z)/18:2(9Z,12Z))";"PC(18:2(9Z,12Z)/16:1(9Z))";"PC(18:3(6Z,9Z,12Z)/16:0)";"PC(18:3(9Z,12Z,15Z)/16:0)";"PC(20:2(…	0.00308067	0.025381	0.00201115	0.303254	0.133916	'up'	'not significant'	'not significant'	1.37804	1.08082	0.784316
Vitamin	'3''-O-Aminopropyl-25-hydroxyvitamin D3;;'	0.00237329	0.0213017	0.00201115	0.55656	0.0480865	'up'	'not significant'	'down'	1.22223	1.02745	0.84064
xxxx	'Isotope'	1.59629e-06	0.000440577	7.38068e-07	0.0140908	0.0480865	'up'	'up'	'down'	1.53063	1.20476	0.787102
xxxx	'Isotope'	5.8828e-06	0.000865948	0.000371533	0.741342	1.44937e-05	'up'	'not significant'	'down'	1.81341	0.942561	0.519774
xxxx	'Isotope'	6.15505e-05	0.00331472	0.00201115	0.741342	0.000108218	'up'	'not significant'	'down'	1.30079	0.954555	0.733824
xxxx	'Isotope'	7.98962e-05	0.00345903	0.000371533	0.988087	0.000666589	'up'	'not significant'	'down'	1.18914	1.0365	0.871634
xxxx	'Isotope'	0.000118159	0.00474355	0.00895136	0.000108218	0.465404	'down'	'down'	'not significant'	0.51114	0.496553	0.971461
xxxx	'Isotope'	0.000199093	0.00570905	0.00338139	0.825615	0.000371533	'down'	'not significant'	'up'	0.663682	1.12743	1.69875
xxxx	'Isotope'	0.000199093	0.00570905	0.00338139	0.825615	0.000371533	'up'	'not significant'	'down'	1.39751	1.00128	0.716473
xxxx	'Isotope'	0.000226831	0.00601264	0.000666589	0.953198	0.00201115	'down'	'not significant'	'up'	0.867764	0.950717	1.09559
xxxx	'Isotope'	0.000236911	0.00601264	0.00117045	1	0.00117045	'up'	'not significant'	'down'	2.16126	0.862179	0.398925
xxxx	'Isotope'	0.000269918	0.00640838	0.0216942	0.000202676	0.380113	'down'	'down'	'not significant'	0.660995	0.614425	0.929545
xxxx	'Isotope'	0.000382201	0.00774219	0.0140908	0.000371533	0.55656	'down'	'down'	'not significant'	0.557475	0.483416	0.867153
xxxx	'Isotope'	0.00056524	0.00931078	0.0480865	0.000371533	0.303254	'down'	'down'	'not significant'	0.677296	0.592183	0.874334
xxxx	'Isotope'	0.000590357	0.00931078	0.00556235	0.897785	0.00117045	'up'	'not significant'	'down'	2.40226	0.957977	0.398781
xxxx	'Isotope'	0.000643991	0.00960765	0.00201115	0.00338139	0.988087	'down'	'down'	'not significant'	0.70898	0.684181	0.965022
xxxx	'Isotope'	0.000835938	0.0116085	0.000666589	0.465404	0.0326632	'down'	'not significant'	'up'	0.774472	0.825017	1.06526
xxxx	'Isotope'	0.00113331	0.0135263	0.0216942	0.65001	0.00117045	'up'	'not significant'	'down'	2.19091	0.987154	0.450569
xxxx	'Isotope'	0.00140852	0.0154727	0.0140908	0.00201115	0.825615	'down'	'down'	'not significant'	0.662989	0.669153	1.0093
xxxx	'Isotope'	0.00140852	0.0154727	0.0140908	0.825615	0.00201115	'up'	'not significant'	'down'	1.27835	1.04931	0.82083
xxxx	'Isotope'	0.00167607	0.0160903	0.00556235	1	0.00556235	'down'	'not significant'	'up'	0.689602	0.914204	1.3257
xxxx	'Isotope'	0.00167607	0.0160903	0.00117045	0.380113	0.0692117	'up'	'not significant'	'not significant'	1.37581	1.01892	0.7406
xxxx	'Isotope'	0.00190958	0.018096	0.179976	0.179976	0.00117045	'not significant'	'not significant'	'up'	0.961537	1.0151	1.0557
xxxx	'Isotope'	0.00190958	0.018096	0.179976	0.00117045	0.179976	'not significant'	'down'	'not significant'	0.886347	0.838578	0.946106
xxxx	'Isotope'	0.00308067	0.025381	0.00338139	0.741342	0.0326632	'down'	'not significant'	'up'	0.775012	0.933259	1.20419
xxxx	'Isotope'	0.00308067	0.025381	0.133916	0.303254	0.00201115	'not significant'	'not significant'	'up'	0.828624	1.1965	1.44396
xxxx	'Isotope'	0.00308067	0.025381	0.0326632	0.00338139	0.741342	'down'	'down'	'not significant'	0.758503	0.70757	0.932851
xxxx	'Isotope'	0.00366585	0.028805	0.00556235	0.897785	0.0216942	'down'	'not significant'	'up'	0.856368	0.937858	1.09516
xxxx	'Isotope'	0.00366585	0.028805	0.0216942	0.00556235	0.897785	'down'	'down'	'not significant'	0.706583	0.694634	0.983089
xxxx	'Isotope'	0.00399889	0.0299307	0.0140908	0.988087	0.00895136	'down'	'not significant'	'up'	0.842066	1.06086	1.25983
xxxx	'Isotope'	0.00399889	0.0299307	0.0140908	0.988087	0.00895136	'up'	'not significant'	'down'	1.15682	1.05549	0.912411
xxxx	'Isotope'	0.00399889	0.0299307	0.0140908	0.988087	0.00895136	'up'	'not significant'	'down'	1.15132	1.05085	0.912731
xxxx	'Isotope'	0.00617679	0.0412035	0.0692117	0.65001	0.00556235	'not significant'	'not significant'	'up'	0.736775	0.88081	1.19549
xxxx	'Isotope'	0.00617679	0.0412035	0.65001	0.0692117	0.00556235	'not significant'	'not significant'	'up'	1.00062	1.0606	1.05994
xxxx	'Isotope'	0.0076767	0.0486357	0.0480865	0.00895136	0.825615	'down'	'down'	'not significant'	0.752716	0.698521	0.928001
xxxx	'Isotope'	0.00801783	0.0486357	0.179976	0.380113	0.00556235	'not significant'	'not significant'	'up'	0.977012	1.02934	1.05356
xxxx	'Isotope'	0.00801783	0.0486357	0.380113	0.00556235	0.179976	'not significant'	'down'	'not significant'	0.897447	0.881091	0.981775
xxxx	'Isotope'	0.00801783	0.0486357	0.380113	0.179976	0.00556235	'not significant'	'not significant'	'up'	0.976608	1.05	1.07515
xxxx	'Isotope'	0.00801783	0.0486357	0.179976	0.380113	0.00556235	'not significant'	'not significant'	'down'	2.28501	0.928482	0.406337
xxxx	'Isotope'	0.00801783	0.0486357	0.179976	0.380113	0.00556235	'not significant'	'not significant'	'down'	1.02887	0.803348	0.780807
xxxx	'Isotope'	0.00801783	0.0486357	0.179976	0.380113	0.00556235	'not significant'	'not significant'	'down'	1.18911	0.84069	0.706992
xxxx	'Multiply Charged ion - not identified'	4.74174e-05	0.00299136	5.65609e-05	0.55656	0.00338139	'down'	'not significant'	'up'	0.685246	0.845567	1.23396
xxxx	'Multiply Charged ion - not identified'	0.000199093	0.00570905	0.00338139	0.825615	0.000371533	'up'	'not significant'	'down'	2.75043	0.846919	0.307923
xxxx	'Multiply Charged ion - not identified'	0.000382201	0.00774219	0.0140908	0.55656	0.000371533	'up'	'not significant'	'down'	1.18752	1.02531	0.86341
xxxx	'Multiply Charged ion - not identified'	0.000496119	0.00883411	0.00895136	0.000666589	0.741342	'down'	'down'	'not significant'	0.676322	0.660267	0.976261
xxxx	'Multiply Charged ion - not identified'	0.000835938	0.0116085	0.000666589	0.465404	0.0326632	'down'	'not significant'	'up'	0.570149	0.817546	1.43392
xxxx	'Multiply Charged ion - not identified'	0.00308067	0.025381	0.00201115	0.303254	0.133916	'up'	'not significant'	'not significant'	1.3291	1.0905	0.820482
xxxx	'Multiply Charged ion - not identified'	0.00399889	0.0299307	0.00895136	0.988087	0.0140908	'down'	'not significant'	'up'	0.836933	0.993534	1.18711
xxxx	'Multiply Charged ion - not identified'	0.00519079	0.0367348	0.23635	0.23635	0.00338139	'not significant'	'not significant'	'down'	1.30506	0.81495	0.624453
xxxx	'Multiply Charged ion - not identified'	0.00617679	0.0412035	0.65001	0.0692117	0.00556235	'not significant'	'not significant'	'down'	0.97658	0.753067	0.771127
xxxx	'Multiply Charged ion - not identified'	0.00617679	0.0412035	0.0692117	0.00556235	0.65001	'not significant'	'down'	'not significant'	0.549326	0.529959	0.964744
xxxx	'Multiply Chlorinated adducts - not identified'	0.0010851	0.0135263	0.0973798	0.23635	0.000666589	'not significant'	'not significant'	'up'	0.960171	1.01833	1.06057
xxxx	'Multiply Chlorinated adducts - not identified'	0.00113331	0.0135263	0.0216942	0.65001	0.00117045	'down'	'not significant'	'up'	0.86448	1.03082	1.19241
xxxx	'Multiply Chlorinated adducts - not identified'	0.00455603	0.0327678	0.465404	0.0973798	0.00338139	'not significant'	'not significant'	'up'	0.969223	1.024	1.05651
XXXX	'Unidentified'	4.33153e-07	0.000322299	5.65609e-05	0.741342	1.60346e-06	'up'	'not significant'	'down'	1.18377	0.996194	0.841545
XXXX	'Unidentified'	1.07937e-06	0.000397209	0.000371533	0.465404	1.60346e-06	'up'	'not significant'	'down'	1.47137	0.894922	0.608223
XXXX	'Unidentified'	3.06442e-06	0.000563853	1.60346e-06	0.0973798	0.00895136	'up'	'not significant'	'down'	1.55962	1.23448	0.791528
XXXX	'Unidentified'	7.63621e-06	0.0010538	5.65609e-05	0.988087	0.000108218	'up'	'not significant'	'down'	1.39307	1.0417	0.74777
XXXX	'Unidentified'	2.47003e-05	0.00227847	0.000108218	0.953198	0.000371533	'up'	'not significant'	'down'	1.93884	1.08285	0.558505
XXXX	'Unidentified'	2.57979e-05	0.00227847	0.000202676	1	0.000202676	'down'	'not significant'	'up'	0.846532	0.945994	1.11749
XXXX	'Unidentified'	2.81416e-05	0.00238987	0.0326632	0.0973798	1.44937e-05	'up'	'not significant'	'down'	1.87224	0.627841	0.335342
XXXX	'Unidentified'	3.34872e-05	0.00246466	0.00556235	0.380113	2.89381e-05	'up'	'not significant'	'down'	1.88226	0.738617	0.392411
XXXX	'Unidentified'	4.74174e-05	0.00299136	5.65609e-05	0.00338139	0.55656	'down'	'down'	'not significant'	0.439149	0.568702	1.29501
XXXX	'Unidentified'	4.74174e-05	0.00299136	0.00338139	0.55656	5.65609e-05	'up'	'not significant'	'down'	1.31917	0.985159	0.746804
XXXX	'Unidentified'	5.64244e-05	0.00331472	2.89381e-05	0.0692117	0.0692117	'up'	'not significant'	'not significant'	1.20892	1.08676	0.898951
XXXX	'Unidentified'	6.15505e-05	0.00331472	0.00201115	0.741342	0.000108218	'up'	'not significant'	'down'	1.65323	0.740467	0.447891
XXXX	'Unidentified'	7.32422e-05	0.00345903	0.000202676	0.897785	0.00117045	'up'	'not significant'	'down'	1.61858	0.874734	0.540433
XXXX	'Unidentified'	7.98962e-05	0.00345903	0.000666589	0.988087	0.000371533	'up'	'not significant'	'down'	2.19189	0.797914	0.36403
XXXX	'Unidentified'	7.98962e-05	0.00345903	0.000666589	0.000371533	0.988087	'down'	'down'	'not significant'	0.643528	0.724022	1.12508
XXXX	'Unidentified'	7.98962e-05	0.00345903	0.000371533	0.988087	0.000666589	'down'	'not significant'	'up'	0.815525	0.927117	1.13683
XXXX	'Unidentified'	7.98962e-05	0.00345903	5.65609e-05	0.303254	0.0140908	'down'	'not significant'	'up'	0.659751	0.89703	1.35965
XXXX	'Unidentified'	0.00010371	0.00440368	5.65609e-05	0.133916	0.0480865	'down'	'not significant'	'up'	0.652176	0.738304	1.13206
XXXX	'Unidentified'	0.000118159	0.00474355	0.00895136	0.000108218	0.465404	'down'	'down'	'not significant'	0.600825	0.601549	1.0012
XXXX	'Unidentified'	0.000160193	0.00570494	0.00556235	0.65001	0.000202676	'up'	'not significant'	'down'	1.6952	0.838503	0.494633
XXXX	'Unidentified'	0.000160193	0.00570494	0.000202676	0.65001	0.00556235	'down'	'not significant'	'up'	0.673226	0.900527	1.33763
XXXX	'Unidentified'	0.000174747	0.00570905	0.000108218	0.23635	0.0326632	'down'	'not significant'	'up'	0.581215	0.954293	1.64189
XXXX	'Unidentified'	0.000174747	0.00570905	0.23635	0.000108218	0.0326632	'not significant'	'down'	'down'	0.617652	0.565919	0.916242
XXXX	'Unidentified'	0.000199093	0.00570905	0.00338139	0.825615	0.000371533	'up'	'not significant'	'down'	1.6436	0.970456	0.590447
XXXX	'Unidentified'	0.000199093	0.00570905	0.000371533	0.825615	0.00338139	'up'	'not significant'	'down'	2.42192	1.2297	0.507737
XXXX	'Unidentified'	0.000236911	0.00601264	0.00117045	1	0.00117045	'up'	'not significant'	'down'	1.32313	1.07712	0.814069
XXXX	'Unidentified'	0.000269918	0.00640838	0.0216942	0.380113	0.000202676	'down'	'not significant'	'up'	0.779158	1.02164	1.31122
XXXX	'Unidentified'	0.000269918	0.00640838	0.0216942	0.380113	0.000202676	'up'	'not significant'	'down'	1.46215	1.05517	0.721657
XXXX	'Unidentified'	0.000269918	0.00640838	0.0216942	0.000202676	0.380113	'down'	'down'	'not significant'	0.863165	0.822452	0.952833
XXXX	'Unidentified'	0.000382201	0.00774219	0.0140908	0.55656	0.000371533	'down'	'not significant'	'up'	0.83347	1.03356	1.24006
XXXX	'Unidentified'	0.000382201	0.00774219	0.0140908	0.55656	0.000371533	'up'	'not significant'	'down'	1.54225	0.894017	0.579683
XXXX	'Unidentified'	0.000382201	0.00774219	0.0140908	0.55656	0.000371533	'up'	'not significant'	'down'	1.2199	1.0247	0.839986
XXXX	'Unidentified'	0.000382201	0.00774219	0.0140908	0.000371533	0.55656	'down'	'down'	'not significant'	0.604728	0.558467	0.923502
XXXX	'Unidentified'	0.000382201	0.00774219	0.0140908	0.000371533	0.55656	'down'	'down'	'not significant'	0.668796	0.662174	0.990099
XXXX	'Unidentified'	0.000496119	0.00883411	0.00895136	0.741342	0.000666589	'down'	'not significant'	'up'	0.586208	0.851271	1.45217
XXXX	'Unidentified'	0.000496119	0.00883411	0.000666589	0.741342	0.00895136	'down'	'not significant'	'up'	0.574141	0.949683	1.65409
XXXX	'Unidentified'	0.000496119	0.00883411	0.000666589	0.741342	0.00895136	'down'	'not significant'	'up'	0.742135	0.853606	1.1502
XXXX	'Unidentified'	0.000496119	0.00883411	0.00895136	0.741342	0.000666589	'down'	'not significant'	'up'	0.800063	1.03328	1.29149
XXXX	'Unidentified'	0.000496119	0.00883411	0.00895136	0.741342	0.000666589	'up'	'not significant'	'down'	1.69182	0.779245	0.460595
XXXX	'Unidentified'	0.000496119	0.00883411	0.00895136	0.741342	0.000666589	'up'	'not significant'	'down'	1.82383	0.937713	0.514145
XXXX	'Unidentified'	0.000496119	0.00883411	0.00895136	0.741342	0.000666589	'up'	'not significant'	'down'	2.04803	1.00909	0.492712
XXXX	'Unidentified'	0.000496119	0.00883411	0.00895136	0.000666589	0.741342	'down'	'down'	'not significant'	0.678112	0.664281	0.979604
XXXX	'Unidentified'	0.00056524	0.00931078	0.0480865	0.303254	0.000371533	'down'	'not significant'	'up'	0.929441	1.02593	1.10381
XXXX	'Unidentified'	0.00056524	0.00931078	0.000371533	0.0480865	0.303254	'down'	'down'	'not significant'	0.689936	0.817417	1.18477
XXXX	'Unidentified'	0.000590357	0.00931078	0.00117045	0.897785	0.00556235	'down'	'not significant'	'up'	0.815494	1.00247	1.22928
XXXX	'Unidentified'	0.000590357	0.00931078	0.00556235	0.897785	0.00117045	'up'	'not significant'	'down'	1.08319	0.990575	0.914498
XXXX	'Unidentified'	0.000590357	0.00931078	0.00556235	0.897785	0.00117045	'up'	'not significant'	'down'	1.91866	0.723475	0.377073
XXXX	'Unidentified'	0.000590357	0.00931078	0.00556235	0.897785	0.00117045	'up'	'not significant'	'down'	2.01645	0.98335	0.487664
XXXX	'Unidentified'	0.000590357	0.00931078	0.00556235	0.897785	0.00117045	'up'	'not significant'	'down'	1.48616	1.02076	0.686843
XXXX	'Unidentified'	0.000835938	0.0116085	0.0326632	0.465404	0.000666589	'up'	'not significant'	'down'	1.39237	1.00402	0.721082
XXXX	'Unidentified'	0.0010851	0.0135263	0.0973798	0.23635	0.000666589	'not significant'	'not significant'	'up'	0.849912	1.08975	1.28219
XXXX	'Unidentified'	0.0010851	0.0135263	0.000666589	0.0973798	0.23635	'down'	'not significant'	'not significant'	0.642772	0.890099	1.38478
XXXX	'Unidentified'	0.0010851	0.0135263	0.000666589	0.23635	0.0973798	'down'	'not significant'	'not significant'	0.874353	0.859746	0.983294
XXXX	'Unidentified'	0.0010851	0.0135263	0.000666589	0.23635	0.0973798	'up'	'not significant'	'not significant'	1.2841	1.03453	0.805644
XXXX	'Unidentified'	0.00113331	0.0135263	0.00117045	0.65001	0.0216942	'down'	'not significant'	'up'	0.356272	0.512345	1.43808
XXXX	'Unidentified'	0.00113331	0.0135263	0.00117045	0.0216942	0.65001	'down'	'down'	'not significant'	0.611039	0.706008	1.15542
XXXX	'Unidentified'	0.00113331	0.0135263	0.00117045	0.0216942	0.65001	'down'	'down'	'not significant'	0.935652	0.932394	0.996517
XXXX	'Unidentified'	0.00140852	0.0154727	0.00201115	0.0140908	0.825615	'up'	'up'	'not significant'	1.54181	1.33169	0.863723
XXXX	'Unidentified'	0.00140852	0.0154727	0.00201115	0.825615	0.0140908	'down'	'not significant'	'up'	0.915689	1.00286	1.0952
XXXX	'Unidentified'	0.00140852	0.0154727	0.00201115	0.825615	0.0140908	'down'	'not significant'	'up'	0.921854	0.990771	1.07476
XXXX	'Unidentified'	0.00140852	0.0154727	0.0140908	0.00201115	0.825615	'down'	'down'	'not significant'	0.578362	0.595964	1.03043
XXXX	'Unidentified'	0.00140852	0.0154727	0.00201115	0.0140908	0.825615	'down'	'down'	'not significant'	0.798954	0.749046	0.937532
XXXX	'Unidentified'	0.00160476	0.0160903	0.00895136	0.953198	0.00338139	'down'	'not significant'	'up'	0.829415	1.24912	1.50603
XXXX	'Unidentified'	0.00160476	0.0160903	0.00338139	0.953198	0.00895136	'up'	'not significant'	'down'	1.33896	1.07756	0.804768
XXXX	'Unidentified'	0.00160476	0.0160903	0.00895136	0.953198	0.00338139	'down'	'not significant'	'up'	0.875212	1.01804	1.16319
XXXX	'Unidentified'	0.00160476	0.0160903	0.00338139	0.00895136	0.953198	'down'	'down'	'not significant'	0.533923	0.659362	1.23494
XXXX	'Unidentified'	0.00167607	0.0160903	0.380113	0.00117045	0.0692117	'not significant'	'down'	'not significant'	0.848415	0.719174	0.847667
XXXX	'Unidentified'	0.00167607	0.0160903	0.00117045	0.0692117	0.380113	'down'	'not significant'	'not significant'	0.764669	0.823828	1.07737
XXXX	'Unidentified'	0.00167607	0.0160903	0.380113	0.0692117	0.00117045	'not significant'	'not significant'	'up'	0.931924	1.0758	1.15438
XXXX	'Unidentified'	0.00190958	0.018096	0.179976	0.179976	0.00117045	'not significant'	'not significant'	'up'	0.956193	1.00779	1.05396
XXXX	'Unidentified'	0.00237329	0.0213017	0.00201115	0.55656	0.0480865	'up'	'not significant'	'down'	1.32255	1.05792	0.799913
XXXX	'Unidentified'	0.00308067	0.025381	0.0326632	0.00338139	0.741342	'up'	'up'	'not significant'	1.07345	1.09094	1.0163
XXXX	'Unidentified'	0.00308067	0.025381	0.133916	0.303254	0.00201115	'not significant'	'not significant'	'up'	0.910351	1.07684	1.18289
XXXX	'Unidentified'	0.00308067	0.025381	0.0326632	0.00338139	0.741342	'down'	'down'	'not significant'	0.81962	0.784072	0.956628
XXXX	'Unidentified'	0.00366585	0.028805	0.0216942	0.897785	0.00556235	'down'	'not significant'	'up'	0.778132	0.881695	1.13309
XXXX	'Unidentified'	0.00366585	0.028805	0.00556235	0.897785	0.0216942	'down'	'not significant'	'up'	0.853906	0.943891	1.10538
XXXX	'Unidentified'	0.00366585	0.028805	0.0216942	0.00556235	0.897785	'down'	'down'	'not significant'	0.922846	0.799384	0.866216
XXXX	'Unidentified'	0.00366585	0.028805	0.00556235	0.897785	0.0216942	'up'	'not significant'	'down'	1.27806	0.97231	0.760773
XXXX	'Unidentified'	0.00399889	0.0299307	0.0140908	0.988087	0.00895136	'down'	'not significant'	'up'	0.535057	0.828898	1.54918
XXXX	'Unidentified'	0.00399889	0.0299307	0.0140908	0.988087	0.00895136	'up'	'not significant'	'down'	1.73316	0.932541	0.538057
XXXX	'Unidentified'	0.00399889	0.0299307	0.0140908	0.988087	0.00895136	'up'	'not significant'	'down'	1.26293	1.00425	0.795171
XXXX	'Unidentified'	0.00399889	0.0299307	0.0140908	0.988087	0.00895136	'up'	'not significant'	'down'	1.13015	1.00444	0.888766
XXXX	'Unidentified'	0.00455603	0.0327678	0.0973798	0.465404	0.00338139	'not significant'	'not significant'	'up'	0.851351	1.09143	1.282
XXXX	'Unidentified'	0.00455603	0.0327678	0.465404	0.00338139	0.0973798	'not significant'	'down'	'not significant'	0.8376	0.789501	0.942576
XXXX	'Unidentified'	0.00455603	0.0327678	0.0973798	0.465404	0.00338139	'not significant'	'not significant'	'down'	1.98671	0.958923	0.48267
XXXX	'Unidentified'	0.00519079	0.0367348	0.00338139	0.23635	0.23635	'down'	'not significant'	'not significant'	0.869467	0.812412	0.934379
XXXX	'Unidentified'	0.00617679	0.0412035	0.0692117	0.65001	0.00556235	'not significant'	'not significant'	'up'	0.876419	1.02153	1.16557
XXXX	'Unidentified'	0.00617679	0.0412035	0.00556235	0.65001	0.0692117	'up'	'not significant'	'not significant'	1.42774	1.07032	0.749662
XXXX	'Unidentified'	0.00617679	0.0412035	0.65001	0.0692117	0.00556235	'not significant'	'not significant'	'up'	0.803029	1.10859	1.38051
XXXX	'Unidentified'	0.00617679	0.0412035	0.65001	0.0692117	0.00556235	'not significant'	'not significant'	'up'	0.92018	1.16017	1.26081
XXXX	'Unidentified'	0.00617679	0.0412035	0.0692117	0.00556235	0.65001	'not significant'	'down'	'not significant'	0.862356	0.805961	0.934604
XXXX	'Unidentified'	0.00617679	0.0412035	0.65001	0.0692117	0.00556235	'not significant'	'not significant'	'up'	1.03155	1.191	1.15458
XXXX	'Unidentified'	0.0076767	0.0486357	0.0480865	0.825615	0.00895136	'up'	'not significant'	'down'	1.1311	0.988641	0.874052
XXXX	'Unidentified'	0.0076767	0.0486357	0.00895136	0.825615	0.0480865	'down'	'not significant'	'up'	0.840585	1.01266	1.20471
XXXX	'Unidentified'	0.0076767	0.0486357	0.0480865	0.825615	0.00895136	'down'	'not significant'	'up'	0.937865	1.03952	1.10839
XXXX	'Unidentified'	0.0076767	0.0486357	0.00895136	0.825615	0.0480865	'up'	'not significant'	'down'	1.3873	1.05794	0.762591
XXXX	'Unidentified'	0.0076767	0.0486357	0.00895136	0.825615	0.0480865	'down'	'not significant'	'up'	0.874521	0.950943	1.08739
XXXX	'Unidentified'	0.0076767	0.0486357	0.0480865	0.00895136	0.825615	'down'	'down'	'not significant'	0.723033	0.733731	1.0148
XXXX	'Unidentified'	0.0076767	0.0486357	0.00895136	0.825615	0.0480865	'down'	'not significant'	'up'	0.953539	0.977309	1.02493
XXXX	'Unidentified'	0.00801783	0.0486357	0.380113	0.00556235	0.179976	'not significant'	'down'	'not significant'	0.81069	0.747988	0.922656
XXXX	'Unidentified'	0.00801783	0.0486357	0.00556235	0.380113	0.179976	'down'	'not significant'	'not significant'	0.722709	0.873364	1.20846
XXXX	'Unidentified'	0.00801783	0.0486357	0.00556235	0.380113	0.179976	'down'	'not significant'	'not significant'	0.747835	0.837865	1.12039
XXXX	'Unidentified'	0.00801783	0.0486357	0.179976	0.380113	0.00556235	'not significant'	'not significant'	'down'	1.32075	0.958116	0.725432
XXXX	'Unmatched Adduct'	7.98962e-05	0.00345903	0.0140908	5.65609e-05	0.303254	'down'	'down'	'not significant'	0.631276	0.527548	0.835684
XXXX	'Unmatched Adduct'	0.000160193	0.00570494	0.00556235	0.65001	0.000202676	'up'	'not significant'	'down'	1.25782	1.01035	0.803255
XXXX	'Unmatched Adduct'	0.000199093	0.00570905	0.00338139	0.000371533	0.825615	'down'	'down'	'not significant'	0.687952	0.655831	0.953309
XXXX	'Unmatched Adduct'	0.000226831	0.00601264	0.00201115	0.000666589	0.953198	'down'	'down'	'not significant'	0.772733	0.679006	0.878707
XXXX	'Unmatched Adduct'	0.00140852	0.0154727	0.0140908	0.825615	0.00201115	'up'	'not significant'	'down'	1.63151	0.988994	0.606183
XXXX	'Unmatched Adduct'	0.00160476	0.0160903	0.00338139	0.953198	0.00895136	'down'	'not significant'	'up'	0.565906	0.906605	1.60204
XXXX	'Unmatched Adduct'	0.00366585	0.028805	0.00556235	0.0216942	0.897785	'down'	'down'	'not significant'	0.769926	0.698624	0.907391
XXXX	'Unmatched Adduct'	0.00399889	0.0299307	0.00895136	0.988087	0.0140908	'down'	'not significant'	'up'	0.534819	1.03236	1.9303
XXXX	'Unmatched Adduct'	0.00455603	0.0327678	0.00338139	0.465404	0.0973798	'up'	'not significant'	'not significant'	1.52476	1.07008	0.701803
XXXX	'Unmatched Adduct'	0.00801783	0.0486357	0.00556235	0.179976	0.380113	'up'	'not significant'	'not significant'	1.87029	1.38227	0.739068
						up=	129	11	109
						down=	155	63	123
						not significant=	56	266	108

## Sheet: S2dGCMSserumunivariate 
Supplementary Table 2d. GC-MS changes in identified urine metabolites after four - five weeks of IER on restricted and unrestricted days of IER
				Tuckey-Kramer test p-values			direction of change			Fold changes
CLASS	Metabolite id.	Friedman p-values	FDR	TP1 vs. TP2	TP1 vs. TP3	TP2 vs. TP3	TP1 vs. TP2	TP1 vs. TP3	TP2 vs. TP3	TP1 vs. TP2	TP1 vs. TP3	TP2 vs. TP3
SM	Butanoic acid, 2-[(trimethylsilyl)oxy]-, trimethylsilyl ester / 2-hydroxy-3-methylbutyric acid_1186	0.00366585	0.024036	0.0216942	0.897785	0.00556235	'up'	'not significant'	'down'	1.63101	0.940018	0.51503
Lipid	Octadecanoic acid_2292_1TMS	0.00035037	0.00505401	0.179976	0.0692117	0.000202676	'not significant'	'not significant'	'down'	1.08074	0.936858	0.866867
Lipid	Oleic acid_2310_1TMS	0.0010851	0.0130436	0.0973798	0.23635	0.000666589	'not significant'	'not significant'	'down'	1.03799	0.952959	0.581787
Lipid	Linoleic acid_2324_1TMS	0.00140852	0.0112876	0.0140908	0.825615	0.00201115	'up'	'not significant'	'down'	1.30172	0.913708	0.701926
SM	3-hydroxybutyric acid_1195	1.8187e-06	0.000131172	7.10661e-06	0.825615	0.000108218	'up'	'not significant'	'down'	4.26792	1.07654	0.252239
SM	Leucine_1252_1TMS	5.64244e-05	0.00135652	0.0692117	0.0692117	2.89381e-05	'not significant'	'not significant'	'down'	1.10796	0.903096	0.815099
SM	Glycerol_1284_3TMS	0.00113331	0.0102174	0.0216942	0.65001	0.00117045	'up'	'not significant'	'down'	1.49756	1.12128	0.748741
UN	BBRIDE Serum 23	0.0191295	0.0985499	0.988087	0.0480865	0.0326632	'not significant'	'up'	'up'	0.978841	1.21553	1.24181
UN	BBRIDE Serum 57	0.00455603	0.0273832	0.00338139	0.465404	0.0973798	'down'	'not significant'	'not significant'	0.790308	1.05569	1.2358
SM	glutamic acid_1713	1.74439e-05	0.000629061	2.89381e-05	0.00117045	0.65001	'down'	'down'	'not significant'	0.840048	0.846857	1.00811
SM	p-hydroxyphenyllactic acid_1983	0.014737	0.0817611	0.0973798	0.0140908	0.741342	'not significant'	'down'	'not significant'	0.912308	0.834819	1.02468
SM	Tyramine_2093_2TMS	0.00160476	0.0115742	0.00895136	0.00338139	0.953198	'down'	'down'	'not significant'	0.894491	0.864553	0.966531
Lipid	Hexadecanoic acid_2101_1TMS	0.000174747	0.00315086	0.0326632	0.23635	0.000108218	'up'	'not significant'	'down'	1.1697	0.941619	0.805008
Lipid	Palmitoleic acid_2117_1TMS	0.0010851	0.0111802	0.0973798	0.23635	0.000666589	'not significant'	'not significant'	'down'	1.19344	0.867773	0.622758

## Sheet: S2cGCMS urine
Supplementary Table 2c. GCMS changes in identified urine metabolites after four - five weeks of IER on restricted and unrestricted days of IER.
			Tuckey-Kramer test p-values			direction of change			Fold changes
Metabolite id.	Friedman p-values	FDR	TP1 vs. TP2	TP1 vs. TP3	TP2 vs. TP3	TP1 vs. TP2	TP1 vs. TP3	TP2 vs. TP3	TP1 vs. TP2	TP1 vs. TP3	TP2 vs. TP3
BBRIDE Urine May11 peak 082	0.000835938	0.0133865	0.000666589	0.0326632	0.465404	'down'	'down'	'not significant'	0.41829	0.611675	1.16232
ribose or C5 sugar	0.00801783	0.0350171	0.380113	0.179976	0.00556235	'not significant'	'not significant'	'down'	1.09504	0.818365	0.747338
BBRIDE Urine May11 peak 070	0.00167607	0.0161041	0.380113	0.0692117	0.00117045	'not significant'	'not significant'	'down'	1.06777	0.83067	0.777949
BBRIDE Urine May11 peak 049	0.014737	0.0505706	0.0973798	0.741342	0.0140908	'not significant'	'not significant'	'down'	1.20467	0.934102	0.775398
beta-aminoisobutyric acid	0.00140852	0.0169168	0.0140908	0.825615	0.00201115	'up'	'not significant'	'down'	1.52453	1.01345	0.664759
succinic acid	0.00455603	0.0312683	0.00338139	0.0973798	0.465404	'up'	'not significant'	'not significant'	1.32582	1.03885	1.00983
threobromine	0.0259347	0.0732905	0.0216942	0.65001	0.179976	'down'	'not significant'	'not significant'	0.570646	0.953863	1.12107
BBRIDE Urine May11 peak 188	0.00455603	0.0273597	0.0216942	0.65001	0.179976	'up'	'not significant'	'not significant'	1.52706	1.15519	0.887449
BBRIDE Urine May11 peak 178	0.00399889	0.0320187	0.00895136	0.988087	0.0140908	'down'	'not significant'	'up'	0.729424	1.0768	1.47624
tyrosine	0.000269918	0.0129673	0.000202676	0.0216942	0.380113	'down'	'down'	'not significant'	0.808653	0.84059	1.03949
BBRIDE Urine May11 peak 161	0.00519079	0.0277081	0.00338139	0.23635	0.23635	'up'	'not significant'	'not significant'	2.1939	1.0091	0.979027
BBRIDE Urine May11 peak 015	0.00617679	0.0296742	0.00556235	0.65001	0.0692117	'down'	'not significant'	'not significant'	0.736527	0.96209	1.07048
BBRIDE Urine May11 peak 144	0.00035037	0.00841612	0.000202676	0.179976	0.0692117	'up'	'not significant'	'not significant'	1.80291	1.14015	0.987859
aconitic acid	0.0175364	0.0526545	0.0216942	0.897785	0.0692117	'up'	'not significant'	'not significant'	1.32772	1.04946	0.894805
BBRIDE Urine May11 peak 125	0.014737	0.0471992	0.0973798	0.741342	0.0140908	'not significant'	'not significant'	'down'	1.31041	0.96071	0.71109
sugar	0.014737	0.0544606	0.0140908	0.741342	0.0973798	'down'	'not significant'	'not significant'	0.609701	0.95717	1.35668
BBRIDE Urine May11 peak 107	0.038355	0.0969805	0.0692117	1	0.0692117	'not significant'	'not significant'	'not significant'	1.10691	0.982337	0.887461
3-hydroxyphenylacetic acid	0.0367232	0.0980129	0.0480865	0.0973798	0.953198	'up'	'not significant'	'not significant'	1.04861	0.888463	0.942645
alanine	0.0113531	0.0454517	0.00895136	0.133916	0.55656	'down'	'not significant'	'not significant'	0.700625	0.830202	1.08495

## Sheet: Table S3
Supplementary Table S3. Comparison of baseline characteristics, physical and metabolic changes between the molecular ‘responders’ and ‘non-responders’ identified by breast tissue gene expression following IER
	Responders	Non responders	P1	P2	P3
	N = 11	N = 9
Baseline characteristics
Age (years)	40.3 (3.3)	40.9 (2.9)	0.67
BMI (kg/m2)	29.2 (3.4)	27.2 (2.4)	0.15
Adult weight gain (kg)	18.5 (6.1)	11.3 (7.5)	0.03
% breast density (visual estimation)	38	42			0.45
Changes over 1 month of IER
% weight loss	-4.6(1.8)	-4.9(2.6)	0.74
% reduction in body fat	-7.7(4.7)	-6.8(5.4)	0.56
% reduction insulin resistance (HOMA)	-15.7(21.3)	-36(8)	0.02
Change in day of cycle for breast biopsy	+3.8 ( 3.7)	+2.8(1.7	0.41
Change in serum oestradiol (pMol/L)	+152(713)	+195 (272)	0.88
Change in serum progesterone (nmol/L)	+0.21(0.36)	+ 0.67(0.62)	0.06
% change in breast adipocyte size	-5.4	-6.1			0.71
Composition of breast biopsy sample (% area)	Fat 40	Fat 27		0.11
	Stroma 49	Stroma 65		0.11
	Epithelium 11	Epithelium 7		0.49
Mean (SD) statistical significance taken as p<0.005 with bonferroni adjustment for multiple testing
*Median
P1 Independent T test
P2 Fisher's Exact Test
P3 Mann - Whitney test

## Sheet: Table S4
Supplementary Table S4. Percentage change in body weight, BMI, adiposity, lipid and hormone levels with 4 - 5 weeks of IER in comparison with 4 - 5 weeks of a 60% continuous energy restriction
	Intermittent Energy Restriction			60% Continuous energy restriction
	n = 23			n = 10
	Baseline	Change at 1 month	% Change at 1 month	Baseline	Change at 1 month	% Change at 1 month
Weight (kg)	76.27 (±9.12)	-3.70 (±1.56)	-4.77 (±1.98)	93.3 (±10.5)	-7.0 (±2.3)	- 7.48 (±2.08)
BMI (kg/m2)	28.20 (±3.14)	-1.37 (±0.6)	-4.79 (±2.0)	33.9 (±3.0)	-2.5 (±0.8)	- 7.48 (±2.08)
Body fat (kg)	27.92 (±5.47)	-2.17 (±1.28)	-7.96 (±5.04)	41.2 (±6.5)	-4.6 (±1.5)	- 11.23 (±3.78)
Body fat (%)	36.66 (±3.89)	-1.31 (±1.39)	-3.48 (±4.2)	44.0 (±2.3)	-1.9 (±1.2)	- 4.34 (±2.80)
Fat free mass (kg)	47.79 (±4.81)	-1.47 (±1.28)	-2.88 (±2.61)	52.2 (±4.4)	-2.4 (±1.3)	- 6.12 (±2.20)
Waist (cm)	95.60 (±6.50)	-3.59 (± 2.60)	-3.88 (±2.76)	109.8 (±7.5)	-6.6 (±6.0)	- 5.96 (±5.15)
Hips (cm)	108.05 (±5.85)	-2.74 (± 2.25)	-2.65 (±2.09)	117.1(±6.4)	-5.8 (±2.6)	- 4.94 (±2.20)
Bust (cm)	100.59 (±7.50)	-2.93 (± 2.12)	-2.73 (±2.00)	115.1 (±7.7)	-4.1 (±2.6)	- 3.65 (±2.38)
Glucose	4.90 (±0.35)	-0.18 (±0.32)	-3.93 (±6.87)	4.4 (4.0 - 5.4)	0.0 (±0.4)	1.26 (±9.36)
Insulin	8.05 (3.29-24.05)	-2.52 (±2.10)	-26.6 (±19.09)	8.1 (±3.1)	-2.6 (-7.4 – 3.4)	-23.24 (±31.95)
HOMA	1.78 (0.70-5.21)	-0.58 (±0.40)	-29.83 (±17.81)	1.4 (0.5 - 2.4)	-0.4 (-0.7 – 1.3)	-20.44 (±35.0)
Cholesterol	5.21 (±0.71)	-0.60 (±0.53)	-10.60 (±10.14)	5.5 (±0.7)	-1.2 (±0.5)	-22.01 (±7.79)
Triglycerides	0.95 (0.50-2.69)	-0.29 (±0.48)	-12.68 (±27.02)	1.5 (±0.5)	-0.4 (±0.3)	-26.03 (±16.63)
HDL Cholesterol	1.42 (±0.34)	-0.15 (±0.16)	-10.88 (±9.19)	1.4 (±0.2)	-0.2 (±0.1)	-14.22 (±9.03)
LDL Cholesterol	3.27 (±0.64)	-0.32 (±0.38)	-9.15 (±12.17)	3.4 (±0.7)	-0.8 (±0.5)	-23.60 (±12.26)
Abbreviations:
BMI, body mass index; HOMA, homeostatic model assessment; HDL, high-density lipoprotein; LDL, low-density lipoprotein;
Mean (±SD) or geometric mean (range)
